# Supplementary material for: Comparative transcriptomic profiling of the two-stage response of rice to Xanthomonas oryzae pv. oryzicola interaction with two different pathogenic strains
Source: BMC Plant Biol. 2024 Apr 29;24:347. doi: 10.1186/s12870-024-05060-1 (PMC11057074; doi:10.1186/s12870-024-05060-1)
Supplement: Supplementary file 2 — Supplementary Material 2. Additional file 2. Supplementary tables. Table S1: The listed of primers used in this study; Table S2: RNA sequencing data quality and mapping information; Table S3: Functional annotation of common DEGs at 12 hpi; Table S4: GO analysis of up-regulated common DEGs at 12 hpi; Table S5: GO analysis of down-regulated common DEGs at 12 hpi; Table S6: GO analysis of the up-regulated common DEGs at 3 dpi; Table S7: GO analysis of the down-regulated common DEGs at 3 dpi; Table S8: Plant hormone signaling pathway related genes. Table S9: The common DEGs at 3 dpi with HGA4 and RS105. [file 12870_2024_5060_MOESM2_ESM.xlsx]

## Sheet: S1
Table S1.The list of primers used in this study．
Primer name	Gene	Forward primer (5'-3')	Reverse primer (5'-3')	Application
OsUBQ-F/R	LOC_Os06g46770	GTGGCCAGTAAGTCCTCAGC	GAAACGGGACACGACCAAGG	qRT-PCR
Xoc0105-F/R	Xoc0105	CAGTTGCGTGCGTAGTTCAG	ACAGCAGTTCGATGCCTACA	qPCR
OsDSR2-F/R	LOC_Os01g62200	AGGGCGTCGTCCGTGCTC	ATCTTTTGGCGGTAGTTCG	qRT-PCR
LOC_Os11g03820-F/R	LOC_Os11g03820	TGGAAACATAGTCCTCACTGAC	CTTTGCCAAACAATGTTTCCAC	qRT-PCR
OsSPX3-F/R	LOC_Os10g25310	GATCCGATCCCCATCTGAAAG	ACAATCTAGTACCGGCAATTAGG	qRT-PCR
OsCDP3.10-F/R	LOC_Os03g57960	TCGTTCTTCAGCGCGTTTAGCG	TTCTCCAATTCTTCCCGGCGAGTG	qRT-PCR
LOC_Os08g07080-F/R	LOC_Os08g07080	AACGGCTTGGATTGGATAGTTA	GACACATCATAGCCGTTCTTTC	qRT-PCR
LOC_Os12g08760-F/R	LOC_Os12g08760	GAATGTGAAGCGTACTGTTCAG	TAATGGCATCATCAAGACCAGT	qRT-PCR
LOC_Os06g08580-F/R	LOC_Os06g08580	CGAGAGCCTTGCCAAGTTC	AAAAAGTTGGTGTTGAGCTCG	qRT-PCR
LOC_Os01g08020-F/R	LOC_Os01g08020	GAATTGGATGCAGCTGAGTATG	GGACCAGTTTTCTGTATCTCCA	qRT-PCR
LOC_Os08g38170-F/R	LOC_Os08g38170	CGTCATCGTCTACTCCTTCATG	ACATGCAATGAACACAGCTAAG	qRT-PCR
LOC_Os01g65140-F/R	LOC_Os01g65140	AGCAAAATTGTGTCCTCGATTC	CAGCTTGACGAATAATCCCTTG	qRT-PCR
OsDR8-F/R	LOC_Os07g34570	ACGAGAAGAAGATGTGGACTTT	CAAGACGCTAATCAACATCCAG	qRT-PCR
LOC_Os04g14690-F/R	LOC_Os04g14690	GAGTAGTACTTTCGACTCGGAG	AACAGCAGAAATCCAAGAAACC	qRT-PCR
LOC_Os03g08580-F/R	LOC_Os03g08580	CAAATCTTGGATGCGTTCTCTC	AGGAAAATCCGAAGAAATTGCC	qRT-PCR
OsCDP3.10-F/R	LOC_Os03g57960	CAAACGCCACCGCTAGGAT	CATTTCCGTTCTGCCCTGCT	gene editing analysis
OsSPX3-F/R	LOC_Os10g25310	GGATGAAGTTTGGGAAGAGGCT	CCCCTGGTATGGTGCTCTAC	gene editing analysis
LOC_Os11g03820-F/R	LOC_Os11g03820	ATGGCATCTATAGCGTTTGGT	AACATACCACCAAGGGACTC	gene editing analysis

## Sheet: S2
Table S2. RNA sequencing data quality and mapping information.
Sample	Total Raw Reads (M)	Total Clean Reads (M)	Total Clean Bases(Gb)	Clean Reads Q20(%)	Clean Reads Q30(%)	Clean Reads Ratio(%)	Total Mapping(%)	Uniquely Mapping(%)
CK_R1	21.75	21.65	1.08	97.73	93.85	99.53	96.88	87.6
CK_R2	21.75	21.66	1.08	97.72	93.87	99.59	96.84	87.6
CK_R3	21.75	21.66	1.08	97.73	93.78	99.61	96.95	87.69
HGA4_12h_R1	21.75	21.63	1.08	97.47	93.24	99.48	96.17	86.6
HGA4_12h_R2	21.75	21.62	1.08	97.39	92.98	99.39	96.18	86.59
HGA4_12h_R3	21.75	21.58	1.08	97.46	93.22	99.21	96.05	86.57
HGA4_3d_R1	21.75	21.7	1.09	97.19	92.69	99.78	95.87	86.03
HGA4_3d_R2	21.75	21.69	1.08	97.39	93.13	99.74	96.24	86.54
HGA4_3d_R3	21.75	21.71	1.09	97.05	92.32	99.81	95.78	85.85
RS105_12h_R1	21.75	21.66	1.08	97.69	93.77	99.57	96.38	87.06
RS105_12h_R2	21.75	21.64	1.08	97.44	93.16	99.49	96.11	86.53
RS105_12h_R3	21.75	21.65	1.08	97.5	93.3	99.57	96.28	86.75
RS105_3d_R1	21.75	21.61	1.08	97.77	93.99	99.37	96.64	87.42
RS105_3d_R2	21.75	21.63	1.08	97.47	93.24	99.47	96.43	86.83
RS105_3d_R3	21.75	21.65	1.08	97.41	93.02	99.57	96.43	86.72

## Sheet: S3
Table S3.Functional annotation of common DEGs at 12 hpi．
GENE ID	Functions	HGA4_12 h-logFC	RS105_12h-logFC
LOC_Os05g35500	MYB family transcription factor（Osmyb1）	2.70762	2.4514
LOC_Os04g39470	MYB family transcription factor	1.51724	1.37707
LOC_Os01g74020	MYB family transcription factor	7.60107	7.46527
LOC_Os07g02800	MYB family transcription factor（OsHHO4）	-1.91902	-1.96389
LOC_Os02g41510	MYB family transcription factor(OsMYB30)	4.22205	4.1943
LOC_Os04g50770	MYB family transcription factor(OsMYB80; OsMYB103)	5.73218	6.02754
LOC_Os01g09280	MYB family transcription factor, putative, expressed	2.51251	2.52966
LOC_Os01g50720	MYB family transcription factor, putative, expressed	2.58783	2.72108
LOC_Os02g42850	MYB family transcription factor, putative, expressed	4.14973	3.7163
LOC_Os02g46780	MYB family transcription factor, putative, expressed	2.70562	2.63525
LOC_Os04g45020	MYB family transcription factor, putative, expressed	1.42572	1.42591
LOC_Os06g45890	MYB family transcription factor, putative, expressed	1.07635	1.13105
LOC_Os08g43550	MYB family transcription factor, putative, expressed	1.81394	1.59946
LOC_Os09g36730	MYB family transcription factor, putative, expressed	3.38004	3.06585
LOC_Os11g01480	MYB family transcription factor, putative, expressed	2.06566	2.00642
LOC_Os12g01490	MYB family transcription factor, putative, expressed	1.45427	1.5449
LOC_Os01g62660	MYB family transcription factor, putative, expressed	-1.57123	-1.85219
LOC_Os01g64360	MYB family transcription factor, putative, expressed	-2.508	-2.32573
LOC_Os02g46030	MYB family transcription factor, putative, expressed	-5.21305	-4.8497
LOC_Os06g35140	MYB family transcription factor, putative, expressed	-1.69123	-1.9176
LOC_Os06g51260	MYB family transcription factor, putative, expressed	-5.76253	-5.28882
LOC_Os07g26150	MYB family transcription factor, putative, expressed	-1.76406	-2.58878
LOC_Os08g04840	MYB family transcription factor, putative, expressed	-2.65161	-2.4308
LOC_Os08g33050	MYB family transcription factor, putative, expressed	-1.7281	-1.66092
LOC_Os08g33150	MYB family transcription factor, putative, expressed	-2.22784	-1.86486
LOC_Os10g41260	MYB family transcription factor, putative, expressed	-2.00466	-2.07714
LOC_Os11g47460	MYB family transcription factor, putative, expressed	-1.97793	-2.09078
LOC_Os12g37970	MYB family transcription factor, putative, expressed	-2.72484	-3.02319
LOC_Os01g41900	MYB family transcription factor, putative, expressed	-2.90737	-2.81397
LOC_Os05g51160	MYB family transcription factor, putative, expressed	-2.03486	-2.40408
LOC_Os01g62410	R1R2R3 MYB Gene(OsMYB3R-2)	-1.32989	-1.21479
LOC_Os05g04820	R2R3 MYB Transcription Factor(OsMYB61; OsMYB2P-1)	-2.53686	-3.01346
LOC_Os01g16810	R2R3 MYB Transcription Factor（CSA）	4.8996	4.71225
LOC_Os11g45740	R2R3 MYB Transcription Factor（OsJAMyb; OsMYB21）	1.63997	1.57629
LOC_Os03g20090	R2R3 MYB Transcription Factor（OsMYB2）	3.68677	3.78146
LOC_Os01g43650	WRKY transcription factor(OsWRKY11)	1.94412	1.90937
LOC_Os10g42850	WRKY transcription factor(OsWRKY2)	-2.975	-2.83525
LOC_Os01g60640	WRKY transcription factor(OsWRKY21)	-2.71816	-1.87853
LOC_Os06g44010	WRKY transcription factor(OsWRKY28)	-3.34359	-3.39238
LOC_Os11g02530	WRKY transcription factor(OsWRKY40)	-3.59435	-2.94982
LOC_Os05g49100	WRKY transcription factor(OsWRKY49)	3.05148	3.14622
LOC_Os12g02450	WRKY transcription factor(OsWRKY64)	-3.97075	-4.48784
LOC_Os08g29660	WRKY transcription factor(OsWRKY69)	-1.82824	-1.94375
LOC_Os05g46020	WRKY transcription factor(OsWRKY7)	-2.29517	-2.52055
LOC_Os01g08710	WRKY transcription factor(OsWRKY79)	2.37561	2.22484
LOC_Os06g06360	WRKY transcription factor(OsWRKY93)	-3.8463	-3.68993
LOC_Os01g46800	DNA binding domain(WRKY30)	-1.92951	-1.69835
LOC_Os04g39570	DNA binding domain(WRKY34)	-2.15725	-2.38487
LOC_Os01g40260	DNA binding domain(WRKY50)	-3.69047	-3.13962
LOC_Os05g25770	DNA binding domain(WRKY54)	-1.75436	-2.4062
LOC_Os02g43940	AP2/EREBP transcription factor gene	-3.04658	-2.90545
LOC_Os09g35010	AP2/EREBP transcription factor gene(OsDREB1B)	-1.8668	-2.17401
LOC_Os02g45450	AP2/EREBP transcription factor gene(OsDREB1G)	-5.61554	-4.2284
LOC_Os01g54890	ERF transcription factor( OsERF922)	-2.09246	-2.37085
LOC_Os03g09170	ethylene-responsive transcription factor, putative, expressed	-2.22346	-2.06089
LOC_Os10g22600	ethylene-responsive transcription factor, putative, expressed	-1.43971	-1.78834
LOC_Os04g20680	Wall-associated receptor kinase	1.6644	1.67539
LOC_Os04g30030	Wall-associated receptor kinase	1.42795	1.88407
LOC_Os07g31190	Wall-associated receptor kinase	1.3256	1.0868
LOC_Os10g02250	Wall-associated receptor kinase	4.98171	4.78347
LOC_Os10g06030	Wall-associated receptor kinase	3.01352	3.40433
LOC_Os10g07548	Wall-associated receptor kinase	3.26183	3.17362
LOC_Os12g16520	Wall-associated receptor kinase	1.99179	1.93226
LOC_Os12g16540	Wall-associated receptor kinase	1.9711	1.9853
LOC_Os02g02120	Wall-associated receptor kinase	-1.52751	-1.55553
LOC_Os04g24510	Wall-associated receptor kinase	-1.11044	-1.02662
LOC_Os04g30010	Wall-associated receptor kinase	-2.00271	-1.84391
LOC_Os11g46860	Wall-associated receptor kinase	-2.40521	-2.29229
LOC_Os12g42070	Wall-associated receptor kinase 5	1.32065	1.21083
LOC_Os01g04560	Wall-associated receptor kinase C-terminal	-2.03255	-1.63241
LOC_Os01g49600	Wall-associated receptor kinase C-terminal	-1.25961	-1.39037
LOC_Os01g49614	Wall-associated receptor kinase C-terminal	-1.90184	-1.9345
LOC_Os05g33860	Wall-associated receptor kinase galacturonan-binding	2.14577	2.33028
LOC_Os01g02370	Wall-associated receptor kinase galacturonan-binding	-2.48894	-2.39186
LOC_Os01g04470	Wall-associated receptor kinase galacturonan-binding	-2.14254	-2.4407
LOC_Os04g14304	Wall-associated receptor kinase galacturonan-binding	-1.45595	-1.67925
LOC_Os10g41490	Stress-Activated Protein Kinase(SAPK3)	2.15182	2.14372
LOC_Os02g34600	Stress-Activated Protein Kinase(SAPK6)	1.91474	1.84742
LOC_Os04g35240	Stress-Activated Protein Kinase(SAPK7)	4.33318	4.41339
LOC_Os12g39630	Stress-Activated Protein Kinase(SAPK9)	5.29464	5.13804
LOC_Os04g58700	LRR receptor-like serine threonine-protein kinase	-4.0239	-4.10754
LOC_Os05g16430	LRR receptor-like serine threonine-protein kinase	-1.12413	-1.26744
LOC_Os05g16670	LRR receptor-like serine threonine-protein kinase	-1.01138	-1.08446
LOC_Os08g10250	LRR receptor-like serine threonine-protein kinase	-1.30559	-1.44774
LOC_Os10g03100	LRR receptor-like serine threonine-protein kinase	-1.71902	-3.01199
LOC_Os01g19160	LRR receptor-like serine threonine-protein kinase	2.16045	2.05692
LOC_Os01g41770	LRR receptor-like serine threonine-protein kinase	2.8404	3.11835
LOC_Os04g52590	LRR receptor-like serine threonine-protein kinase	2.69581	2.34528
LOC_Os04g52606	LRR receptor-like serine threonine-protein kinase	1.15289	1.16032
LOC_Os06g45240	LRR receptor-like serine threonine-protein kinase	2.38916	2.58535
LOC_Os08g10290	LRR receptor-like serine threonine-protein kinase	2.65109	2.5096
LOC_Os08g10300	LRR receptor-like serine threonine-protein kinase	2.21654	2.26298
LOC_Os08g10320	LRR receptor-like serine threonine-protein kinase	1.455	1.35208
LOC_Os08g10330	LRR receptor-like serine threonine-protein kinase	1.62279	1.75209
LOC_Os10g38890	LRR-repeat protein	-1.37611	-1.41391
LOC_Os11g32810	LRR-repeat protein	-1.75594	-1.67846
LOC_Os03g10540	LRR-repeat protein	1.28603	1.34823
LOC_Os03g11874	LRR-repeat protein	2.35754	2.62936
LOC_Os06g10290	LRR-repeat protein	3.47958	3.65986
LOC_Os06g36220	LRR-repeat protein	2.68712	2.50859
LOC_Os08g09720	LRR-repeat protein	1.48502	1.36041
LOC_Os08g09790	LRR-repeat protein	3.40807	3.27981
LOC_Os09g15590	LRR-repeat protein	1.66049	1.50195
LOC_Os09g32860	LRR-repeat protein	1.15157	1.03068
LOC_Os09g32910	LRR-repeat protein	1.64573	1.94251
LOC_Os10g03750	LRR-repeat protein	3.11053	3.29326
LOC_Os10g03780	LRR-repeat protein	1.8225	1.86015
LOC_Os10g03850	LRR-repeat protein	1.48821	1.59748
LOC_Os11g09670	LRR-repeat protein	2.00279	2.24591
LOC_Os11g10240	LRR-repeat protein	3.96797	3.93363
LOC_Os11g10250	LRR-repeat protein	3.36871	3.3135
LOC_Os11g10330	LRR-repeat protein	2.10213	2.32707
LOC_Os11g10340	LRR-repeat protein	1.49439	1.52322
LOC_Os11g10370	LRR-repeat protein	2.69718	2.75845
LOC_Os07g12560	F-box FBD LRR-repeat protein At4g03220	2.1708	2.4458
LOC_Os07g12600	F-box FBD LRR-repeat protein At4g03220	1.33999	1.34191
LOC_Os07g12610	F-box FBD LRR-repeat protein At4g03220	2.13044	2.01567
LOC_Os02g55540	F-box LRR-repeat protein	1.39613	1.25809
LOC_Os02g55550	F-box LRR-repeat protein	1.28034	1.37964
LOC_Os04g30210	F-box LRR-repeat protein	1.15277	1.24479
LOC_Os12g34220	F-box LRR-repeat protein	3.01211	3.09545
LOC_Os12g41630	F-box LRR-repeat protein	2.29985	1.60653
LOC_Os01g53220	heat shock factor（OsHsfC1b）	6.28801	6.08232
LOC_Os09g29840	heat shock protein（OsHSP74.8）	1.69396	1.88258
LOC_Os08g38086	heat shock protein, putative, expressed	2.08706	2.19449
LOC_Os02g03900	Natural resistance-associated macrophage protein(OsNRAMP4)	2.41319	2.66087
LOC_Os07g15460	Natural resistance-associated macrophage protein(NRAMP1)	3.57523	3.80247
LOC_Os04g23550	JA-inducible transcription factor; bHLH transcription activator regulate(RERJ1; OsbHLH6)	-2.13296	-2.29496
LOC_Os06g06090	Mitogen-activated protein kinase,BLS resistance gene(MPK6,BLS1)	-1.05883	-1.18975
LOC_Os02g41890	phytosulfokine receptor 1(OsPSKR1)	1.68587	1.73706
LOC_Os05g01380	Polygalacturonase inhibitor(PGIP1)	6.09351	6.12011
LOC_Os01g52130	sulphate transporter(OsSULTR3;6)	6.14172	5.00064
					Os02g0139300

## Sheet: S4
Table S4.GO analysis of up-regulated common DEGs at 12 hpi．
GO term	Ontology	Description	Number in input list	Number in BG/Ref	p-value	FDR
GO:0006412	P	translation	300	595	5e-70	1.4e-66
GO:0044267	P	cellular protein metabolic process	680	2877	2e-45	2.8e-42
GO:0010467	P	gene expression	559	2424	4.4e-34	4.1e-31
GO:0019538	P	protein metabolic process	819	4333	2.3e-25	1.6e-22
GO:0034660	P	ncRNA metabolic process	69	139	1.3e-16	7.3e-14
GO:0044085	P	cellular component biogenesis	92	239	5e-16	2.3e-13
GO:0034641	P	cellular nitrogen compound metabolic process	130	435	8.2e-15	3.3e-12
GO:0044281	P	small molecule metabolic process	239	1034	1.3e-14	4.4e-12
GO:0005975	P	carbohydrate metabolic process	201	833	5.9e-14	1.8e-11
GO:0006396	P	RNA processing	75	198	4.7e-13	1.3e-10
GO:0022613	P	ribonucleoprotein complex biogenesis	36	49	6.4e-13	1.6e-10
GO:0042254	P	ribosome biogenesis	35	47	1e-12	2.4e-10
GO:0044106	P	cellular amine metabolic process	98	333	3.4e-11	7.3e-09
GO:0009308	P	amine metabolic process	107	380	3.9e-11	7.7e-09
GO:0034470	P	ncRNA processing	39	74	1.3e-10	2.5e-08
GO:0006520	P	cellular amino acid metabolic process	90	303	1.4e-10	2.5e-08
GO:0006399	P	tRNA metabolic process	49	114	1.7e-10	2.8e-08
GO:0044271	P	cellular nitrogen compound biosynthetic process	75	231	1.9e-10	2.9e-08
GO:0034622	P	cellular macromolecular complex assembly	48	121	2.1e-09	3.2e-07
GO:0071103	P	DNA conformation change	38	82	3.7e-09	5.2e-07
GO:0006414	P	translational elongation	26	39	4.4e-09	5.8e-07
GO:0043436	P	oxoacid metabolic process	116	473	6.1e-09	7.5e-07
GO:0019752	P	carboxylic acid metabolic process	116	473	6.1e-09	7.5e-07
GO:0006082	P	organic acid metabolic process	116	474	6.8e-09	7.9e-07
GO:0065003	P	macromolecular complex assembly	57	169	9e-09	1e-06
GO:0042180	P	cellular ketone metabolic process	116	480	1.2e-08	1.3e-06
GO:0022607	P	cellular component assembly	57	172	1.5e-08	1.5e-06
GO:0006979	P	response to oxidative stress	57	174	2.1e-08	2.1e-06
GO:0034621	P	cellular macromolecular complex subunit organization	49	142	5.4e-08	5.2e-06
GO:0006519	P	cellular amino acid and derivative metabolic process	97	391	6.7e-08	6.1e-06
GO:0006950	P	response to stress	179	873	6.7e-08	6.1e-06
GO:0051716	P	cellular response to stimulus	46	132	1.1e-07	9.4e-06
GO:0016072	P	rRNA metabolic process	20	28	1.2e-07	9.4e-06
GO:0006364	P	rRNA processing	20	28	1.2e-07	9.4e-06
GO:0043933	P	macromolecular complex subunit organization	58	190	1.2e-07	9.4e-06
GO:0006974	P	response to DNA damage stimulus	43	122	2.1e-07	1.5e-05
GO:0043039	P	tRNA aminoacylation	30	66	2.2e-07	1.5e-05
GO:0006418	P	tRNA aminoacylation for protein translation	30	66	2.2e-07	1.5e-05
GO:0043038	P	amino acid activation	30	66	2.2e-07	1.5e-05
GO:0005996	P	monosaccharide metabolic process	49	150	2.1e-07	1.5e-05
GO:0044262	P	cellular carbohydrate metabolic process	94	385	2e-07	1.5e-05
GO:0009309	P	amine biosynthetic process	49	153	3.4e-07	2.3e-05
GO:0006281	P	DNA repair	42	121	4.1e-07	2.7e-05
GO:0033554	P	cellular response to stress	43	126	4.4e-07	2.8e-05
GO:0009161	P	ribonucleoside monophosphate metabolic process	15	17	7.2e-07	4.3e-05
GO:0043412	P	macromolecule modification	343	1979	6.9e-07	4.3e-05
GO:0009156	P	ribonucleoside monophosphate biosynthetic process	15	17	7.2e-07	4.3e-05
GO:0050896	P	response to stimulus	197	1026	8.4e-07	4.9e-05
GO:0031497	P	chromatin assembly	29	70	1.5e-06	8.1e-05
GO:0008652	P	cellular amino acid biosynthetic process	43	133	1.4e-06	8.1e-05
GO:0006334	P	nucleosome assembly	29	70	1.5e-06	8.1e-05
GO:0065004	P	protein-DNA complex assembly	29	70	1.5e-06	8.1e-05
GO:0034728	P	nucleosome organization	29	70	1.5e-06	8.1e-05
GO:0006323	P	DNA packaging	29	71	1.9e-06	0.0001
GO:0016070	P	RNA metabolic process	204	1088	2.2e-06	0.00011
GO:0017038	P	protein import	15	20	2.9e-06	0.00015
GO:0009124	P	nucleoside monophosphate biosynthetic process	15	21	4.5e-06	0.00022
GO:0009123	P	nucleoside monophosphate metabolic process	15	21	4.5e-06	0.00022
GO:0006066	P	alcohol metabolic process	55	202	4.7e-06	0.00022
GO:0006006	P	glucose metabolic process	36	109	6.7e-06	0.00031
GO:0046483	P	heterocycle metabolic process	74	312	8.8e-06	0.0004
GO:0019318	P	hexose metabolic process	40	133	1.4e-05	0.00061
GO:0042221	P	response to chemical stimulus	71	301	1.6e-05	0.00069
GO:0033365	P	protein localization in organelle	16	28	1.7e-05	0.00076
GO:0051234	P	establishment of localization	280	1638	1.9e-05	0.00081
GO:0006810	P	transport	280	1638	1.9e-05	0.00081
GO:0051179	P	localization	282	1651	1.9e-05	0.00081
GO:0006796	P	phosphate metabolic process	302	1795	2.6e-05	0.0011
GO:0006793	P	phosphorus metabolic process	302	1795	2.6e-05	0.0011
GO:0044283	P	small molecule biosynthetic process	73	320	3.1e-05	0.0012
GO:0015833	P	peptide transport	29	86	3.7e-05	0.0014
GO:0006857	P	oligopeptide transport	29	86	3.7e-05	0.0014
GO:0006468	P	protein amino acid phosphorylation	267	1570	4.2e-05	0.0016
GO:0006457	P	protein folding	51	202	5.5e-05	0.0021
GO:0006605	P	protein targeting	16	32	6e-05	0.0022
GO:0009112	P	nucleobase metabolic process	12	18	6.6e-05	0.0024
GO:0006464	P	protein modification process	317	1929	7.9e-05	0.0029
GO:0034404	P	nucleobase, nucleoside and nucleotide biosynthetic process	13	22	8.2e-05	0.0029
GO:0034654	P	nucleobase, nucleoside, nucleotide and nucleic acid biosynthetic process	13	22	8.2e-05	0.0029
GO:0015837	P	amine transport	14	27	0.00013	0.0044
GO:0006865	P	amino acid transport	14	27	0.00013	0.0044
GO:0016310	P	phosphorylation	280	1695	0.00016	0.0053
GO:0005984	P	disaccharide metabolic process	18	44	0.00016	0.0054
GO:0016137	P	glycoside metabolic process	18	44	0.00016	0.0054
GO:0046373	P	L-arabinose metabolic process	8	8	0.00018	0.0057
GO:0019566	P	arabinose metabolic process	8	8	0.00018	0.0057
GO:0008033	P	tRNA processing	19	49	0.00019	0.006
GO:0006265	P	DNA topological change	9	11	0.00019	0.006
GO:0015849	P	organic acid transport	15	33	0.00023	0.0071
GO:0046942	P	carboxylic acid transport	15	33	0.00023	0.0071
GO:0001522	P	pseudouridine synthesis	12	22	0.00027	0.0083
GO:0006188	P	IMP biosynthetic process	8	9	0.0003	0.0089
GO:0046040	P	IMP metabolic process	8	9	0.0003	0.0089
GO:0009311	P	oligosaccharide metabolic process	18	47	0.00031	0.0092
GO:0043687	P	post-translational protein modification	294	1815	0.00033	0.0098
GO:0009451	P	RNA modification	17	43	0.00034	0.0098
GO:0019320	P	hexose catabolic process	26	88	0.00051	0.014
GO:0007166	P	cell surface receptor linked signaling pathway	13	28	0.0005	0.014
GO:0046365	P	monosaccharide catabolic process	26	88	0.00051	0.014
GO:0006007	P	glucose catabolic process	26	88	0.00051	0.014
GO:0055086	P	nucleobase, nucleoside and nucleotide metabolic process	54	244	0.00057	0.016
GO:0016052	P	carbohydrate catabolic process	34	131	0.00059	0.016
GO:0043623	P	cellular protein complex assembly	17	46	0.00062	0.017
GO:0006400	P	tRNA modification	8	11	0.00075	0.02
GO:0046394	P	carboxylic acid biosynthetic process	49	222	0.001	0.028
GO:0016053	P	organic acid biosynthetic process	49	222	0.001	0.028
GO:0006839	P	mitochondrial transport	10	19	0.0011	0.028
GO:0000096	P	sulfur amino acid metabolic process	13	31	0.0011	0.028
GO:0009116	P	nucleoside metabolic process	17	49	0.0011	0.028
GO:0006461	P	protein complex assembly	26	94	0.0011	0.028
GO:0070271	P	protein complex biogenesis	26	94	0.0011	0.028
GO:0044275	P	cellular carbohydrate catabolic process	26	94	0.0011	0.028
GO:0046164	P	alcohol catabolic process	26	94	0.0011	0.028
GO:0046112	P	nucleobase biosynthetic process	9	16	0.0013	0.033
GO:0009066	P	aspartate family amino acid metabolic process	12	28	0.0014	0.034
GO:0006778	P	porphyrin metabolic process	11	24	0.0015	0.035
GO:0006725	P	cellular aromatic compound metabolic process	35	145	0.0015	0.035
GO:0009082	P	branched chain family amino acid biosynthetic process	8	13	0.0016	0.038
GO:0019321	P	pentose metabolic process	9	17	0.0018	0.043
GO:0006261	P	DNA-dependent DNA replication	9	17	0.0018	0.043
GO:0006189	P	'de novo' IMP biosynthetic process	6	7	0.002	0.046
GO:0044272	P	sulfur compound biosynthetic process	16	48	0.0021	0.049
GO:0003735	F	structural constituent of ribosome	234	396	6.6e-64	1.2e-60
GO:0005198	F	structural molecule activity	244	462	1.1e-59	1e-56
GO:0000166	F	nucleotide binding	733	3874	2e-22	1.2e-19
GO:0017076	F	purine nucleotide binding	631	3456	4.5e-16	2e-13
GO:0032553	F	ribonucleotide binding	602	3292	2.1e-15	6.2e-13
GO:0032555	F	purine ribonucleotide binding	602	3292	2.1e-15	6.2e-13
GO:0001883	F	purine nucleoside binding	586	3247	4.9e-14	1.1e-11
GO:0030554	F	adenyl nucleotide binding	586	3247	4.9e-14	1.1e-11
GO:0001882	F	nucleoside binding	586	3257	8.1e-14	1.6e-11
GO:0032559	F	adenyl ribonucleotide binding	557	3087	2.6e-13	4.7e-11
GO:0005524	F	ATP binding	555	3085	4.6e-13	7.5e-11
GO:0005215	F	transporter activity	214	941	1.3e-12	1.9e-10
GO:0030246	F	carbohydrate binding	71	219	5.9e-10	8.1e-08
GO:0016853	F	isomerase activity	58	161	9.3e-10	1.2e-07
GO:0016491	F	oxidoreductase activity	315	1672	2e-09	2.4e-07
GO:0048037	F	cofactor binding	124	543	6.1e-08	6.3e-06
GO:0004601	F	peroxidase activity	57	181	6.4e-08	6.3e-06
GO:0016684	F	oxidoreductase activity, acting on peroxide as acceptor	57	181	6.4e-08	6.3e-06
GO:0005529	F	sugar binding	53	166	1.3e-07	1.2e-05
GO:0016875	F	ligase activity, forming carbon-oxygen bonds	30	66	2.2e-07	1.8e-05
GO:0004812	F	aminoacyl-tRNA ligase activity	30	66	2.2e-07	1.8e-05
GO:0016876	F	ligase activity, forming aminoacyl-tRNA and related compounds	30	66	2.2e-07	1.8e-05
GO:0016209	F	antioxidant activity	59	203	3.7e-07	2.9e-05
GO:0016874	F	ligase activity	78	305	4.6e-07	3.4e-05
GO:0016301	F	kinase activity	309	1750	6.4e-07	4.6e-05
GO:0016616	F	oxidoreductase activity, acting on the CH-OH group of donors, NAD or NADP as acceptor	38	107	9.1e-07	6.3e-05
GO:0004527	F	exonuclease activity	24	51	2.2e-06	0.00014
GO:0003746	F	translation elongation factor activity	17	26	2.5e-06	0.00016
GO:0016614	F	oxidoreductase activity, acting on CH-OH group of donors	42	133	3.1e-06	0.00019
GO:0019205	F	nucleobase, nucleoside, nucleotide kinase activity	16	25	6e-06	0.00036
GO:0050662	F	coenzyme binding	86	382	9.7e-06	0.00056
GO:0008135	F	translation factor activity, nucleic acid binding	28	75	1.1e-05	0.00063
GO:0016773	F	phosphotransferase activity, alcohol group as acceptor	295	1726	1.2e-05	0.00063
GO:0016597	F	amino acid binding	21	47	1.7e-05	0.00087
GO:0043176	F	amine binding	21	47	1.7e-05	0.00087
GO:0016741	F	transferase activity, transferring one-carbon groups	64	263	1.8e-05	0.00088
GO:0008408	F	3'-5' exonuclease activity	15	25	2.1e-05	0.001
GO:0016835	F	carbon-oxygen lyase activity	28	79	2.4e-05	0.0011
GO:0008168	F	methyltransferase activity	62	261	4.4e-05	0.002
GO:0004672	F	protein kinase activity	267	1575	5e-05	0.0023
GO:0016866	F	intramolecular transferase activity	20	49	7.3e-05	0.0032
GO:0004532	F	exoribonuclease activity	9	10	0.00012	0.0048
GO:0016896	F	exoribonuclease activity, producing 5'-phosphomonoesters	9	10	0.00012	0.0048
GO:0005342	F	organic acid transmembrane transporter activity	17	39	0.00013	0.0053
GO:0046943	F	carboxylic acid transmembrane transporter activity	17	39	0.00013	0.0053
GO:0004553	F	hydrolase activity, hydrolyzing O-glycosyl compounds	87	424	0.00015	0.0058
GO:0046556	F	alpha-N-arabinofuranosidase activity	8	8	0.00018	0.0065
GO:0019842	F	vitamin binding	45	180	0.00018	0.0065
GO:0016796	F	exonuclease activity, active with either ribo- or deoxyribonucleic acids and producing 5'-phosphomonoesters	9	11	0.00019	0.0067
GO:0003916	F	DNA topoisomerase activity	9	11	0.00019	0.0067
GO:0046527	F	glucosyltransferase activity	24	73	0.00023	0.0079
GO:0022804	F	active transmembrane transporter activity	71	333	0.00023	0.0079
GO:0070279	F	vitamin B6 binding	35	132	0.00035	0.011
GO:0030170	F	pyridoxal phosphate binding	35	132	0.00035	0.011
GO:0016462	F	pyrophosphatase activity	135	743	0.00036	0.011
GO:0016829	F	lyase activity	66	309	0.00035	0.011
GO:0016817	F	hydrolase activity, acting on acid anhydrides	138	764	0.00038	0.012
GO:0008237	F	metallopeptidase activity	23	72	0.00043	0.013
GO:0032561	F	guanyl ribonucleotide binding	48	207	0.00047	0.014
GO:0005525	F	GTP binding	48	207	0.00047	0.014
GO:0009982	F	pseudouridine synthase activity	12	24	0.00049	0.014
GO:0017111	F	nucleoside-triphosphatase activity	131	726	0.00055	0.016
GO:0015291	F	secondary active transmembrane transporter activity	35	136	0.00056	0.016
GO:0019001	F	guanyl nucleotide binding	48	211	0.00068	0.019
GO:0016818	F	hydrolase activity, acting on acid anhydrides, in phosphorus-containing anhydrides	135	759	0.00075	0.021
GO:0031406	F	carboxylic acid binding	22	71	0.00079	0.021
GO:0016798	F	hydrolase activity, acting on glycosyl bonds	91	480	0.001	0.027
GO:0016836	F	hydro-lyase activity	19	58	0.001	0.027
GO:0016987	F	sigma factor activity	6	6	0.0012	0.031
GO:0043566	F	structure-specific DNA binding	12	28	0.0014	0.036
GO:0016884	F	carbon-nitrogen ligase activity, with glutamine as amido-N-donor	12	28	0.0014	0.036
GO:0008173	F	RNA methyltransferase activity	11	24	0.0015	0.036
GO:0016887	F	ATPase activity	70	355	0.0016	0.038
GO:0003678	F	DNA helicase activity	9	17	0.0018	0.044
GO:0008641	F	small protein activating enzyme activity	6	7	0.002	0.048
GO:0030529	C	ribonucleoprotein complex	259	438	7.8e-71	3.2e-68
GO:0005840	C	ribosome	236	397	8.2e-65	1.7e-62
GO:0005737	C	cytoplasm	425	1263	2.5e-58	3.4e-56
GO:0032991	C	macromolecular complex	411	1207	2e-57	2e-55
GO:0044444	C	cytoplasmic part	339	966	2.2e-49	1.8e-47
GO:0044464	C	cell part	1117	5945	2.8e-36	1.7e-34
GO:0005623	C	cell	1117	5945	2.8e-36	1.7e-34
GO:0005622	C	intracellular	815	4116	8.1e-31	4.1e-29
GO:0044424	C	intracellular part	700	3529	4.6e-26	2.1e-24
GO:0043229	C	intracellular organelle	563	2859	5.8e-20	2.2e-18
GO:0043226	C	organelle	563	2859	5.8e-20	2.2e-18
GO:0043232	C	intracellular non-membrane-bounded organelle	299	1494	2.2e-11	6.8e-10
GO:0043228	C	non-membrane-bounded organelle	299	1494	2.2e-11	6.8e-10
GO:0015934	C	large ribosomal subunit	20	31	3.9e-07	1.1e-05
GO:0033279	C	ribosomal subunit	32	82	1.3e-06	3.5e-05
GO:0016020	C	membrane	352	2115	1.2e-05	0.00031
GO:0032993	C	protein-DNA complex	24	63	3.6e-05	0.00086
GO:0031967	C	organelle envelope	40	142	4.7e-05	0.0011
GO:0015630	C	microtubule cytoskeleton	15	30	0.0001	0.0022
GO:0043234	C	protein complex	132	706	0.00015	0.003
GO:0000786	C	nucleosome	22	63	0.00021	0.004
GO:0031975	C	envelope	42	167	0.00025	0.0047
GO:0044428	C	nuclear part	28	97	0.00043	0.0077
GO:0016021	C	integral to membrane	134	752	0.00073	0.013
GO:0031224	C	intrinsic to membrane	137	775	0.00085	0.014
GO:0000015	C	phosphopyruvate hydratase complex	5	5	0.0032	0.046
GO:0030684	C	preribosome	5	5	0.0032	0.046
GO:0000228	C	nuclear chromosome	6	8	0.0032	0.046
GO:0044430	C	cytoskeletal part	15	46	0.0034	0.049

## Sheet: S5
Table S5. GO analysis of down-regulated common DEGs at 12 hpi.
GO term	Ontology	Description	Number in input list	Number in BG/Ref	p-value	FDR
GO:0051179	P	localization	407	1651	1.6e-23	3.3e-20
GO:0051234	P	establishment of localization	403	1638	3.7e-23	3.3e-20
GO:0006810	P	transport	403	1638	3.7e-23	3.3e-20
GO:0065007	P	biological regulation	476	2125	2.8e-20	1.9e-17
GO:0005975	P	carbohydrate metabolic process	234	833	3.6e-19	1.9e-16
GO:0050789	P	regulation of biological process	452	2027	6.3e-19	2.8e-16
GO:0006811	P	ion transport	141	408	7.3e-18	2.8e-15
GO:0050794	P	regulation of cellular process	432	1955	1.6e-17	5.6e-15
GO:0015979	P	photosynthesis	64	115	6.1e-16	1.8e-13
GO:0045449	P	regulation of transcription	338	1513	2.5e-14	6.7e-12
GO:0019219	P	regulation of nucleobase, nucleoside, nucleotide and nucleic acid metabolic process	338	1520	4.2e-14	9.5e-12
GO:0051171	P	regulation of nitrogen compound metabolic process	338	1520	4.2e-14	9.5e-12
GO:0031323	P	regulation of cellular metabolic process	346	1593	3e-13	6.2e-11
GO:0006812	P	cation transport	113	348	4.1e-13	8e-11
GO:0010556	P	regulation of macromolecule biosynthetic process	339	1564	6.6e-13	1.1e-10
GO:0009889	P	regulation of biosynthetic process	339	1564	6.6e-13	1.1e-10
GO:0031326	P	regulation of cellular biosynthetic process	339	1564	6.6e-13	1.1e-10
GO:0019222	P	regulation of metabolic process	356	1664	7.2e-13	1.1e-10
GO:0080090	P	regulation of primary metabolic process	349	1626	8.7e-13	1.2e-10
GO:0006091	P	generation of precursor metabolites and energy	88	243	1.5e-12	1.9e-10
GO:0044262	P	cellular carbohydrate metabolic process	119	385	1.5e-12	1.9e-10
GO:0010468	P	regulation of gene expression	339	1577	1.6e-12	2e-10
GO:0060255	P	regulation of macromolecule metabolic process	349	1640	2.2e-12	2.6e-10
GO:0006350	P	transcription	345	1629	5.1e-12	5.7e-10
GO:0030001	P	metal ion transport	76	214	1e-10	1.1e-08
GO:0016051	P	carbohydrate biosynthetic process	53	121	2e-10	2.1e-08
GO:0006355	P	regulation of transcription, DNA-dependent	175	737	1.4e-09	1.5e-07
GO:0051252	P	regulation of RNA metabolic process	175	740	1.9e-09	1.8e-07
GO:0019684	P	photosynthesis, light reaction	30	47	3e-09	2.8e-07
GO:0006464	P	protein modification process	375	1929	5.4e-09	4.9e-07
GO:0006096	P	glycolysis	35	69	1.4e-08	1.2e-06
GO:0006351	P	transcription, DNA-dependent	178	786	2e-08	1.7e-06
GO:0032774	P	RNA biosynthetic process	178	788	2.3e-08	1.9e-06
GO:0034637	P	cellular carbohydrate biosynthetic process	45	114	5.5e-08	4.4e-06
GO:0043412	P	macromolecule modification	375	1979	6.2e-08	4.8e-06
GO:0044042	P	glucan metabolic process	40	95	7.5e-08	5.5e-06
GO:0006073	P	cellular glucan metabolic process	40	95	7.5e-08	5.5e-06
GO:0006796	P	phosphate metabolic process	341	1795	2.1e-07	1.5e-05
GO:0006793	P	phosphorus metabolic process	341	1795	2.1e-07	1.5e-05
GO:0019320	P	hexose catabolic process	37	88	2.3e-07	1.5e-05
GO:0046365	P	monosaccharide catabolic process	37	88	2.3e-07	1.5e-05
GO:0006007	P	glucose catabolic process	37	88	2.3e-07	1.5e-05
GO:0044264	P	cellular polysaccharide metabolic process	40	103	4.1e-07	2.6e-05
GO:0009069	P	serine family amino acid metabolic process	23	39	5.7e-07	3.5e-05
GO:0044275	P	cellular carbohydrate catabolic process	37	94	8.5e-07	5e-05
GO:0046164	P	alcohol catabolic process	37	94	8.5e-07	5e-05
GO:0015698	P	inorganic anion transport	22	37	9e-07	5.2e-05
GO:0043687	P	post-translational protein modification	339	1815	9.2e-07	5.2e-05
GO:0016310	P	phosphorylation	319	1695	1.1e-06	6.2e-05
GO:0042221	P	response to chemical stimulus	80	301	1.2e-06	6.7e-05
GO:0006006	P	glucose metabolic process	40	109	1.3e-06	7e-05
GO:0006066	P	alcohol metabolic process	60	202	1.4e-06	7.3e-05
GO:0042493	P	response to drug	30	68	1.4e-06	7.3e-05
GO:0015893	P	drug transport	30	68	1.4e-06	7.3e-05
GO:0051188	P	cofactor biosynthetic process	36	94	2e-06	9.7e-05
GO:0044281	P	small molecule metabolic process	208	1034	2.5e-06	0.00012
GO:0006820	P	anion transport	26	55	2.7e-06	0.00013
GO:0005976	P	polysaccharide metabolic process	46	143	4.2e-06	0.0002
GO:0006855	P	multidrug transport	28	65	4.6e-06	0.00021
GO:0016052	P	carbohydrate catabolic process	43	131	5.6e-06	0.00026
GO:0034641	P	cellular nitrogen compound metabolic process	102	435	6e-06	0.00027
GO:0006519	P	cellular amino acid and derivative metabolic process	93	391	9.3e-06	0.00041
GO:0023046	P	signaling process	72	279	9.7e-06	0.00041
GO:0023060	P	signal transmission	72	279	9.7e-06	0.00041
GO:0009250	P	glucan biosynthetic process	27	65	1.1e-05	0.00048
GO:0006629	P	lipid metabolic process	117	528	1.2e-05	0.0005
GO:0006563	P	L-serine metabolic process	17	28	1.3e-05	0.00051
GO:0048878	P	chemical homeostasis	12	13	1.4e-05	0.00053
GO:0050801	P	ion homeostasis	12	13	1.4e-05	0.00053
GO:0055080	P	cation homeostasis	12	13	1.4e-05	0.00053
GO:0042398	P	cellular amino acid derivative biosynthetic process	20	39	1.5e-05	0.00057
GO:0019318	P	hexose metabolic process	42	133	1.6e-05	0.00059
GO:0006468	P	protein amino acid phosphorylation	289	1570	1.6e-05	0.00061
GO:0007165	P	signal transduction	63	240	2.2e-05	0.0008
GO:0006544	P	glycine metabolic process	12	14	2.3e-05	0.00082
GO:0007017	P	microtubule-based process	29	79	3.5e-05	0.0013
GO:0006790	P	sulfur metabolic process	25	63	4.3e-05	0.0015
GO:0000271	P	polysaccharide biosynthetic process	28	76	4.5e-05	0.0016
GO:0033692	P	cellular polysaccharide biosynthetic process	27	73	5.8e-05	0.002
GO:0051186	P	cofactor metabolic process	42	143	6.3e-05	0.0021
GO:0044106	P	cellular amine metabolic process	78	333	7.2e-05	0.0024
GO:0005996	P	monosaccharide metabolic process	43	150	8.2e-05	0.0027
GO:0006612	P	protein targeting to membrane	13	21	0.00011	0.0037
GO:0015833	P	peptide transport	29	86	0.00012	0.0038
GO:0006644	P	phospholipid metabolic process	27	77	0.00012	0.0038
GO:0006857	P	oligopeptide transport	29	86	0.00012	0.0038
GO:0009308	P	amine metabolic process	85	380	0.00014	0.0043
GO:0044272	P	sulfur compound biosynthetic process	20	48	0.00014	0.0045
GO:0007018	P	microtubule-based movement	23	63	0.00023	0.0071
GO:0023052	P	signaling	95	447	0.00027	0.0082
GO:0019344	P	cysteine biosynthetic process	11	17	0.00029	0.0086
GO:0006535	P	cysteine biosynthetic process from serine	11	17	0.00029	0.0086
GO:0044282	P	small molecule catabolic process	40	146	0.00031	0.0091
GO:0009108	P	coenzyme biosynthetic process	21	56	0.00032	0.0092
GO:0005984	P	disaccharide metabolic process	18	44	0.00037	0.01
GO:0016137	P	glycoside metabolic process	18	44	0.00037	0.01
GO:0019637	P	organophosphate metabolic process	27	84	0.00038	0.011
GO:0006597	P	spermine biosynthetic process	8	9	0.00047	0.012
GO:0006020	P	inositol metabolic process	8	9	0.00047	0.012
GO:0008215	P	spermine metabolic process	8	9	0.00047	0.012
GO:0008299	P	isoprenoid biosynthetic process	17	41	0.00047	0.012
GO:0016070	P	RNA metabolic process	199	1088	0.00045	0.012
GO:0006720	P	isoprenoid metabolic process	17	41	0.00047	0.012
GO:0071704	P	organic substance metabolic process	8	9	0.00047	0.012
GO:0015977	P	carbon fixation	8	9	0.00047	0.012
GO:0008216	P	spermidine metabolic process	9	12	0.00048	0.012
GO:0008295	P	spermidine biosynthetic process	9	12	0.00048	0.012
GO:0006576	P	cellular biogenic amine metabolic process	18	46	0.00056	0.014
GO:0006534	P	cysteine metabolic process	11	19	0.00058	0.015
GO:0006575	P	cellular amino acid derivative metabolic process	28	92	0.00062	0.015
GO:0009311	P	oligosaccharide metabolic process	18	47	0.00068	0.017
GO:0015672	P	monovalent inorganic cation transport	40	155	0.00084	0.02
GO:0033365	P	protein localization in organelle	13	28	0.00094	0.023
GO:0042592	P	homeostatic process	38	147	0.0011	0.026
GO:0015995	P	chlorophyll biosynthetic process	7	8	0.0011	0.027
GO:0008654	P	phospholipid biosynthetic process	14	34	0.0015	0.036
GO:0015994	P	chlorophyll metabolic process	7	9	0.0018	0.042
GO:0033013	P	tetrapyrrole metabolic process	13	31	0.0019	0.045
GO:0007186	P	G-protein coupled receptor protein signaling pathway	12	27	0.002	0.045
GO:0005215	F	transporter activity	286	941	1.2e-27	2.1e-24
GO:0015291	F	secondary active transmembrane transporter activity	74	136	8.5e-18	7.6e-15
GO:0022804	F	active transmembrane transporter activity	123	333	1.6e-17	9.6e-15
GO:0015075	F	ion transmembrane transporter activity	131	389	5.7e-16	2.5e-13
GO:0030528	F	transcription regulator activity	249	987	1.4e-15	5.1e-13
GO:0022857	F	transmembrane transporter activity	179	643	1.3e-14	3.8e-12
GO:0016829	F	lyase activity	105	309	2.8e-13	7.2e-11
GO:0016491	F	oxidoreductase activity	351	1672	8.4e-12	1.9e-09
GO:0003700	F	transcription factor activity	166	651	4.5e-11	9e-09
GO:0008324	F	cation transmembrane transporter activity	91	280	7.5e-11	1.3e-08
GO:0016830	F	carbon-carbon lyase activity	47	99	2.7e-10	4.4e-08
GO:0043565	F	sequence-specific DNA binding	123	453	6.6e-10	9.9e-08
GO:0022891	F	substrate-specific transmembrane transporter activity	134	517	1.4e-09	2e-07
GO:0004185	F	serine-type carboxypeptidase activity	32	61	3.1e-08	3.7e-06
GO:0070008	F	serine-type exopeptidase activity	32	61	3.1e-08	3.7e-06
GO:0004180	F	carboxypeptidase activity	32	63	5.5e-08	6.2e-06
GO:0016301	F	kinase activity	336	1750	1.1e-07	1.1e-05
GO:0008238	F	exopeptidase activity	36	82	1.5e-07	1.5e-05
GO:0046527	F	glucosyltransferase activity	33	73	2.8e-07	2.7e-05
GO:0042578	F	phosphoric ester hydrolase activity	71	244	3.1e-07	2.8e-05
GO:0022892	F	substrate-specific transporter activity	137	593	3.3e-07	2.8e-05
GO:0005506	F	iron ion binding	158	713	3.9e-07	3.2e-05
GO:0015297	F	antiporter activity	39	101	6.4e-07	5e-05
GO:0005509	F	calcium ion binding	84	316	6.8e-07	5.1e-05
GO:0060089	F	molecular transducer activity	50	152	9.7e-07	6.7e-05
GO:0004871	F	signal transducer activity	50	152	9.7e-07	6.7e-05
GO:0015103	F	inorganic anion transmembrane transporter activity	17	22	1.2e-06	8.1e-05
GO:0015238	F	drug transmembrane transporter activity	30	68	1.4e-06	9.2e-05
GO:0031072	F	heat shock protein binding	42	119	1.6e-06	0.0001
GO:0042626	F	ATPase activity, coupled to transmembrane movement of substances	47	142	1.8e-06	0.0001
GO:0043492	F	ATPase activity, coupled to movement of substances	47	142	1.8e-06	0.0001
GO:0016773	F	phosphotransferase activity, alcohol group as acceptor	322	1726	1.9e-06	0.0001
GO:0016820	F	hydrolase activity, acting on acid anhydrides, catalyzing transmembrane movement of substances	48	147	1.9e-06	0.0001
GO:0016791	F	phosphatase activity	57	197	5e-06	0.00026
GO:0008509	F	anion transmembrane transporter activity	22	44	7.7e-06	0.00039
GO:0016831	F	carboxy-lyase activity	28	68	9e-06	0.00045
GO:0048037	F	cofactor binding	119	543	1.6e-05	0.00074
GO:0004672	F	protein kinase activity	290	1575	1.5e-05	0.00074
GO:0016758	F	transferase activity, transferring hexosyl groups	108	489	2.9e-05	0.0013
GO:0016597	F	amino acid binding	21	47	4.5e-05	0.002
GO:0043176	F	amine binding	21	47	4.5e-05	0.002
GO:0070279	F	vitamin B6 binding	40	132	5.2e-05	0.0022
GO:0030170	F	pyridoxal phosphate binding	40	132	5.2e-05	0.0022
GO:0003774	F	motor activity	26	69	6.2e-05	0.0025
GO:0015399	F	primary active transmembrane transporter activity	47	170	8.2e-05	0.0031
GO:0015405	F	P-P-bond-hydrolysis-driven transmembrane transporter activity	47	170	8.2e-05	0.0031
GO:0004553	F	hydrolase activity, hydrolyzing O-glycosyl compounds	94	424	8.2e-05	0.0031
GO:0042625	F	ATPase activity, coupled to transmembrane movement of ions	31	94	0.0001	0.0037
GO:0016832	F	aldehyde-lyase activity	10	12	0.00013	0.0047
GO:0004089	F	carbonate dehydratase activity	11	15	0.00013	0.0047
GO:0016798	F	hydrolase activity, acting on glycosyl bonds	101	480	0.00024	0.0085
GO:0016984	F	ribulose-bisphosphate carboxylase activity	8	9	0.00047	0.016
GO:0004014	F	adenosylmethionine decarboxylase activity	8	9	0.00047	0.016
GO:0003777	F	microtubule motor activity	20	55	0.0006	0.02
GO:0019842	F	vitamin binding	45	180	0.00073	0.024
GO:0046933	F	hydrogen ion transporting ATP synthase activity, rotational mechanism	14	32	0.00096	0.031
GO:0020037	F	heme binding	117	600	0.001	0.031
GO:0016774	F	phosphotransferase activity, carboxyl group as acceptor	9	14	0.0011	0.033
GO:0004721	F	phosphoprotein phosphatase activity	28	98	0.0014	0.042
GO:0000287	F	magnesium ion binding	35	134	0.0014	0.043
GO:0046906	F	tetrapyrrole binding	117	608	0.0015	0.043
GO:0016835	F	carbon-oxygen lyase activity	24	79	0.0015	0.043
GO:0016762	F	xyloglucan:xyloglucosyl transferase activity	13	30	0.0015	0.044
GO:0019829	F	cation-transporting ATPase activity	17	47	0.0016	0.044
GO:0008725	F	DNA-3-methyladenine glycosylase I activity	6	6	0.0017	0.047
GO:0016872	F	intramolecular lyase activity	7	9	0.0018	0.049
GO:0046961	F	proton-transporting ATPase activity, rotational mechanism	14	35	0.0019	0.05
GO:0031406	F	carboxylic acid binding	22	71	0.0019	0.05
GO:0016020	C	membrane	548	2115	6.9e-37	2.8e-34
GO:0044464	C	cell part	1103	5945	1.2e-21	1.6e-19
GO:0005623	C	cell	1103	5945	1.2e-21	1.6e-19
GO:0044425	C	membrane part	264	1007	3.3e-18	3.3e-16
GO:0016021	C	integral to membrane	201	752	8.6e-15	7e-13
GO:0031224	C	intrinsic to membrane	203	775	3.4e-14	2.3e-12
GO:0044430	C	cytoskeletal part	36	46	1.2e-12	7e-11
GO:0015630	C	microtubule cytoskeleton	29	30	5.7e-12	2.9e-10
GO:0043234	C	protein complex	173	706	2.4e-10	1.1e-08
GO:0005856	C	cytoskeleton	36	71	8.6e-09	3.5e-07
GO:0009521	C	photosystem	35	72	3.1e-08	1.1e-06
GO:0034357	C	photosynthetic membrane	36	89	7.1e-07	2.4e-05
GO:0009579	C	thylakoid	36	93	1.6e-06	5e-05
GO:0009523	C	photosystem II	23	46	4.8e-06	0.00014
GO:0009507	C	chloroplast	16	23	6.5e-06	0.00018
GO:0009654	C	oxygen evolving complex	16	26	2e-05	0.0005
GO:0009522	C	photosystem I	12	18	0.00013	0.003
GO:0009536	C	plastid	17	37	0.00018	0.004
GO:0044436	C	thylakoid part	18	50	0.0012	0.026

## Sheet: S6
Table S6.GO analysis of the up-regulated common DEGs at 3 dpi.
GO term	Ontology	Description	Number in input list	Number in BG/Ref	p-value	FDR
GO:0006979	P	response to oxidative stress	32	174	2.4e-14	2.2e-11
GO:0042221	P	response to chemical stimulus	37	301	1.4e-11	6.3e-09
GO:0008643	P	carbohydrate transport	10	11	1.5e-10	4.5e-08
GO:0009308	P	amine metabolic process	35	380	4.8e-08	1.1e-05
GO:0005975	P	carbohydrate metabolic process	56	833	1.7e-07	3.1e-05
GO:0006829	P	zinc ion transport	7	10	3.2e-07	4.9e-05
GO:0006950	P	response to stress	55	873	1.5e-06	0.00019
GO:0009072	P	aromatic amino acid family metabolic process	11	56	4.7e-06	0.00047
GO:0050896	P	response to stimulus	60	1026	4.6e-06	0.00047
GO:0006865	P	amino acid transport	8	27	7.4e-06	0.00061
GO:0015837	P	amine transport	8	27	7.4e-06	0.00061
GO:0006519	P	cellular amino acid and derivative metabolic process	30	391	1.3e-05	0.001
GO:0044106	P	cellular amine metabolic process	27	333	1.4e-05	0.001
GO:0044281	P	small molecule metabolic process	58	1034	2.1e-05	0.0012
GO:0000041	P	transition metal ion transport	8	32	2.1e-05	0.0012
GO:0051187	P	cofactor catabolic process	7	22	1.9e-05	0.0012
GO:0006520	P	cellular amino acid metabolic process	25	303	2.3e-05	0.0012
GO:0015849	P	organic acid transport	8	33	2.5e-05	0.0012
GO:0046942	P	carboxylic acid transport	8	33	2.5e-05	0.0012
GO:0043436	P	oxoacid metabolic process	33	473	3e-05	0.0013
GO:0006082	P	organic acid metabolic process	33	474	3.1e-05	0.0013
GO:0019752	P	carboxylic acid metabolic process	33	473	3e-05	0.0013
GO:0034641	P	cellular nitrogen compound metabolic process	31	435	3.6e-05	0.0014
GO:0015833	P	peptide transport	12	86	3.8e-05	0.0014
GO:0006857	P	oligopeptide transport	12	86	3.8e-05	0.0014
GO:0042180	P	cellular ketone metabolic process	33	480	4e-05	0.0014
GO:0008652	P	cellular amino acid biosynthetic process	15	133	4.2e-05	0.0014
GO:0009074	P	aromatic amino acid family catabolic process	5	10	5.7e-05	0.0018
GO:0006559	P	L-phenylalanine catabolic process	5	10	5.7e-05	0.0018
GO:0016998	P	cell wall macromolecule catabolic process	8	42	0.00011	0.0034
GO:0009082	P	branched chain family amino acid biosynthetic process	5	13	0.00015	0.0044
GO:0044036	P	cell wall macromolecule metabolic process	8	45	0.00017	0.0049
GO:0009309	P	amine biosynthetic process	15	153	0.00018	0.0049
GO:0045449	P	regulation of transcription	73	1513	0.00019	0.0052
GO:0019219	P	regulation of nucleobase, nucleoside, nucleotide and nucleic acid metabolic process	73	1520	0.00022	0.0056
GO:0051171	P	regulation of nitrogen compound metabolic process	73	1520	0.00022	0.0056
GO:0006810	P	transport	77	1638	0.00028	0.0066
GO:0051234	P	establishment of localization	77	1638	0.00028	0.0066
GO:0006026	P	aminoglycan catabolic process	6	26	0.00034	0.0075
GO:0006030	P	chitin metabolic process	6	26	0.00034	0.0075
GO:0006032	P	chitin catabolic process	6	26	0.00034	0.0075
GO:0051179	P	localization	77	1651	0.00034	0.0075
GO:0009889	P	regulation of biosynthetic process	73	1564	0.00048	0.0098
GO:0010556	P	regulation of macromolecule biosynthetic process	73	1564	0.00048	0.0098
GO:0031326	P	regulation of cellular biosynthetic process	73	1564	0.00048	0.0098
GO:0006022	P	aminoglycan metabolic process	6	29	0.00056	0.011
GO:0010468	P	regulation of gene expression	73	1577	0.0006	0.012
GO:0016054	P	organic acid catabolic process	6	31	0.00076	0.014
GO:0046395	P	carboxylic acid catabolic process	6	31	0.00076	0.014
GO:0031323	P	regulation of cellular metabolic process	73	1593	0.00078	0.014
GO:0009056	P	catabolic process	27	433	0.0008	0.014
GO:0006558	P	L-phenylalanine metabolic process	5	21	0.00094	0.017
GO:0071554	P	cell wall organization or biogenesis	13	148	0.0012	0.021
GO:0080090	P	regulation of primary metabolic process	73	1626	0.0013	0.022
GO:0006350	P	transcription	73	1629	0.0014	0.023
GO:0009081	P	branched chain family amino acid metabolic process	5	24	0.0016	0.026
GO:0060255	P	regulation of macromolecule metabolic process	73	1640	0.0016	0.026
GO:0030001	P	metal ion transport	16	214	0.0017	0.026
GO:0000272	P	polysaccharide catabolic process	6	37	0.0017	0.026
GO:0019222	P	regulation of metabolic process	73	1664	0.0023	0.036
GO:0009063	P	cellular amino acid catabolic process	5	28	0.0029	0.042
GO:0009310	P	amine catabolic process	5	28	0.0029	0.042
GO:0006725	P	cellular aromatic compound metabolic process	12	145	0.0029	0.042
GO:0044271	P	cellular nitrogen compound biosynthetic process	16	231	0.0034	0.049
GO:0044092	P	negative regulation of molecular function	7	59	0.0036	0.05
GO:0043086	P	negative regulation of catalytic activity	7	59	0.0036	0.05
GO:0019439	P	aromatic compound catabolic process	5	31	0.0042	0.057
GO:0016053	P	organic acid biosynthetic process	15	222	0.0056	0.074
GO:0046394	P	carboxylic acid biosynthetic process	15	222	0.0056	0.074
GO:0006066	P	alcohol metabolic process	14	202	0.006	0.078
GO:0005976	P	polysaccharide metabolic process	11	143	0.007	0.09
GO:0065007	P	biological regulation	86	2125	0.008	0.1
GO:0015980	P	energy derivation by oxidation of organic compounds	6	54	0.0091	0.11
GO:0006006	P	glucose metabolic process	9	109	0.0093	0.11
GO:0016491	F	oxidoreductase activity	139	1672	3.8e-25	3e-22
GO:0016209	F	antioxidant activity	34	203	4.2e-14	1.2e-11
GO:0016684	F	oxidoreductase activity, acting on peroxide as acceptor	32	181	6.4e-14	1.2e-11
GO:0004601	F	peroxidase activity	32	181	6.4e-14	1.2e-11
GO:0020037	F	heme binding	59	600	8.7e-14	1.4e-11
GO:0046906	F	tetrapyrrole binding	59	608	1.5e-13	1.9e-11
GO:0005506	F	iron ion binding	64	713	3.4e-13	3.7e-11
GO:0051119	F	sugar transmembrane transporter activity	10	11	1.5e-10	1.3e-08
GO:0015144	F	carbohydrate transmembrane transporter activity	10	11	1.5e-10	1.3e-08
GO:0015294	F	solute:cation symporter activity	10	13	4.5e-10	3.2e-08
GO:0015293	F	symporter activity	10	13	4.5e-10	3.2e-08
GO:0003995	F	acyl-CoA dehydrogenase activity	9	10	1.3e-09	8.7e-08
GO:0016829	F	lyase activity	32	309	1.5e-08	9.1e-07
GO:0005215	F	transporter activity	62	941	7.1e-08	4e-06
GO:0005385	F	zinc ion transmembrane transporter activity	7	10	3.2e-07	1.7e-05
GO:0008324	F	cation transmembrane transporter activity	26	280	2.2e-06	0.00011
GO:0003824	F	catalytic activity	457	12724	3.1e-06	0.00014
GO:0004553	F	hydrolase activity, hydrolyzing O-glycosyl compounds	33	424	3.7e-06	0.00016
GO:0005507	F	copper ion binding	16	130	8.7e-06	0.00036
GO:0046912	F	transferase activity, transferring acyl groups, acyl groups converted into alkyl on transfer	6	12	9.8e-06	0.00038
GO:0048037	F	cofactor binding	37	543	1.6e-05	0.00061
GO:0016627	F	oxidoreductase activity, acting on the CH-CH group of donors	9	43	2.2e-05	0.00078
GO:0046873	F	metal ion transmembrane transporter activity	14	112	2.7e-05	0.00091
GO:0019842	F	vitamin binding	18	180	3.2e-05	0.0011
GO:0016798	F	hydrolase activity, acting on glycosyl bonds	33	480	4e-05	0.0012
GO:0030246	F	carbohydrate binding	20	219	4e-05	0.0012
GO:0015291	F	secondary active transmembrane transporter activity	15	136	5.3e-05	0.0015
GO:0022857	F	transmembrane transporter activity	40	643	5.2e-05	0.0015
GO:0046915	F	transition metal ion transmembrane transporter activity	7	28	6.9e-05	0.0019
GO:0015075	F	ion transmembrane transporter activity	28	389	7.2e-05	0.0019
GO:0008483	F	transaminase activity	7	32	0.00014	0.0036
GO:0022891	F	substrate-specific transmembrane transporter activity	33	517	0.00015	0.0036
GO:0004867	F	serine-type endopeptidase inhibitor activity	9	60	0.00022	0.0049
GO:0016769	F	transferase activity, transferring nitrogenous groups	9	60	0.00022	0.0049
GO:0022804	F	active transmembrane transporter activity	24	333	0.00023	0.0051
GO:0004568	F	chitinase activity	6	26	0.00034	0.0073
GO:0005529	F	sugar binding	15	166	0.00039	0.0083
GO:0030170	F	pyridoxal phosphate binding	13	132	0.00045	0.0089
GO:0070279	F	vitamin B6 binding	13	132	0.00045	0.0089
GO:0015082	F	di-, tri-valent inorganic cation transmembrane transporter activity	7	40	0.00048	0.0092
GO:0016830	F	carbon-carbon lyase activity	11	99	0.00048	0.0092
GO:0004857	F	enzyme inhibitor activity	14	157	0.00069	0.013
GO:0030414	F	peptidase inhibitor activity	9	72	0.00072	0.013
GO:0004866	F	endopeptidase inhibitor activity	9	72	0.00072	0.013
GO:0015079	F	potassium ion transmembrane transporter activity	6	31	0.00076	0.013
GO:0016702	F	oxidoreductase activity, acting on single donors with incorporation of molecular oxygen, incorporation of two atoms of oxygen	6	33	0.001	0.017
GO:0043176	F	amine binding	7	47	0.0011	0.018
GO:0016597	F	amino acid binding	7	47	0.0011	0.018
GO:0022892	F	substrate-specific transporter activity	33	593	0.0014	0.022
GO:0004497	F	monooxygenase activity	27	458	0.0017	0.026
GO:0051213	F	dioxygenase activity	6	37	0.0017	0.026
GO:0016831	F	carboxy-lyase activity	8	68	0.002	0.03
GO:0022890	F	inorganic cation transmembrane transporter activity	14	180	0.0023	0.034
GO:0005275	F	amine transmembrane transporter activity	5	27	0.0025	0.035
GO:0015171	F	amino acid transmembrane transporter activity	5	27	0.0025	0.035
GO:0016884	F	carbon-nitrogen ligase activity, with glutamine as amido-N-donor	5	28	0.0029	0.039
GO:0050662	F	coenzyme binding	23	382	0.0029	0.039
GO:0016701	F	oxidoreductase activity, acting on single donors with incorporation of molecular oxygen	6	44	0.0037	0.05
GO:0042802	F	identical protein binding	7	67	0.0068	0.09
GO:0016758	F	transferase activity, transferring hexosyl groups	26	489	0.0074	0.096
GO:0031406	F	carboxylic acid binding	7	71	0.009	0.11
GO:0016021	C	integral to membrane	44	752	8.6e-05	0.0085
GO:0031224	C	intrinsic to membrane	44	775	0.00016	0.0085
GO:0016020	C	membrane	90	2115	0.0018	0.062
GO:0044425	C	membrane part	46	1007	0.0075	0.2

## Sheet: S7
Table S7.GO analysis of the down-regulated common DEGs at 3 dpi.
GO term	Ontology	Description	Number in input list	Number in BG/Ref	p-value	FDR
GO:0015979	P	photosynthesis	51	115	4.9e-28	6.7e-25
GO:0005975	P	carbohydrate metabolic process	113	833	2.5e-20	1.7e-17
GO:0019684	P	photosynthesis, light reaction	22	47	3e-13	1.4e-10
GO:0016051	P	carbohydrate biosynthetic process	30	121	1.4e-11	4.7e-09
GO:0006629	P	lipid metabolic process	64	528	3.8e-10	1e-07
GO:0046148	P	pigment biosynthetic process	14	27	2.3e-09	5.2e-07
GO:0007017	P	microtubule-based process	21	79	5.5e-09	9.4e-07
GO:0007018	P	microtubule-based movement	19	63	5.2e-09	9.4e-07
GO:0042440	P	pigment metabolic process	14	30	6.5e-09	9.9e-07
GO:0006779	P	porphyrin biosynthetic process	12	21	1.4e-08	1.9e-06
GO:0033014	P	tetrapyrrole biosynthetic process	13	28	2.4e-08	3e-06
GO:0006778	P	porphyrin metabolic process	12	24	4.4e-08	5e-06
GO:0033013	P	tetrapyrrole metabolic process	13	31	6.2e-08	6.5e-06
GO:0006091	P	generation of precursor metabolites and energy	34	243	2.7e-07	2.7e-05
GO:0044042	P	glucan metabolic process	20	95	3.4e-07	2.9e-05
GO:0006073	P	cellular glucan metabolic process	20	95	3.4e-07	2.9e-05
GO:0005976	P	polysaccharide metabolic process	24	143	9.3e-07	7.4e-05
GO:0044264	P	cellular polysaccharide metabolic process	20	103	1e-06	7.9e-05
GO:0018130	P	heterocycle biosynthetic process	17	79	2e-06	0.00014
GO:0044262	P	cellular carbohydrate metabolic process	43	385	2.1e-06	0.00014
GO:0006979	P	response to oxidative stress	25	174	6.7e-06	0.00043
GO:0042221	P	response to chemical stimulus	35	301	8.3e-06	0.00051
GO:0009314	P	response to radiation	11	38	1.2e-05	0.0007
GO:0009416	P	response to light stimulus	11	38	1.2e-05	0.0007
GO:0015833	P	peptide transport	16	86	1.9e-05	0.001
GO:0006857	P	oligopeptide transport	16	86	1.9e-05	0.001
GO:0015977	P	carbon fixation	6	9	3.5e-05	0.0017
GO:0071704	P	organic substance metabolic process	6	9	3.5e-05	0.0017
GO:0030243	P	cellulose metabolic process	10	36	4.1e-05	0.0019
GO:0030244	P	cellulose biosynthetic process	10	36	4.1e-05	0.0019
GO:0007165	P	signal transduction	28	240	6.1e-05	0.0026
GO:0032312	P	regulation of ARF GTPase activity	7	16	6e-05	0.0026
GO:0065007	P	biological regulation	143	2125	0.00011	0.0047
GO:0006869	P	lipid transport	16	103	0.00013	0.0051
GO:0010876	P	lipid localization	16	103	0.00013	0.0051
GO:0032012	P	regulation of ARF protein signal transduction	7	21	0.00023	0.0084
GO:0032011	P	ARF protein signal transduction	7	21	0.00023	0.0084
GO:0007242	P	intracellular signaling cascade	18	132	0.00022	0.0084
GO:0023046	P	signaling process	29	279	0.00028	0.0095
GO:0023060	P	signal transmission	29	279	0.00028	0.0095
GO:0050794	P	regulation of cellular process	130	1955	0.00038	0.012
GO:0050790	P	regulation of catalytic activity	16	120	0.00061	0.02
GO:0009628	P	response to abiotic stimulus	12	74	0.00063	0.02
GO:0065009	P	regulation of molecular function	16	121	0.00066	0.02
GO:0007264	P	small GTPase mediated signal transduction	16	121	0.00066	0.02
GO:0009250	P	glucan biosynthetic process	11	65	0.00076	0.02
GO:0050789	P	regulation of biological process	132	2027	0.00074	0.02
GO:0051234	P	establishment of localization	110	1638	0.00078	0.02
GO:0006810	P	transport	110	1638	0.00078	0.02
GO:0030001	P	metal ion transport	23	214	0.00076	0.02
GO:0071554	P	cell wall organization or biogenesis	18	148	0.00077	0.02
GO:0000271	P	polysaccharide biosynthetic process	12	76	0.00077	0.02
GO:0019953	P	sexual reproduction	6	19	0.00084	0.021
GO:0034637	P	cellular carbohydrate biosynthetic process	15	114	0.001	0.025
GO:0051179	P	localization	110	1651	0.001	0.025
GO:0046483	P	heterocycle metabolic process	29	312	0.0014	0.034
GO:0071555	P	cell wall organization	12	83	0.0015	0.037
GO:0033692	P	cellular polysaccharide biosynthetic process	11	73	0.0018	0.042
GO:0023052	P	signaling	37	447	0.0023	0.053
GO:0051258	P	protein polymerization	6	24	0.0023	0.053
GO:0032318	P	regulation of Ras GTPase activity	7	35	0.003	0.068
GO:0016052	P	carbohydrate catabolic process	15	131	0.0034	0.076
GO:0051188	P	cofactor biosynthetic process	12	94	0.0039	0.084
GO:0044092	P	negative regulation of molecular function	9	59	0.0042	0.088
GO:0043086	P	negative regulation of catalytic activity	9	59	0.0042	0.088
GO:0051056	P	regulation of small GTPase mediated signal transduction	7	40	0.0058	0.12
GO:0046578	P	regulation of Ras protein signal transduction	7	40	0.0058	0.12
GO:0007265	P	Ras protein signal transduction	7	40	0.0058	0.12
GO:0043087	P	regulation of GTPase activity	7	41	0.0065	0.13
GO:0019748	P	secondary metabolic process	9	64	0.0067	0.13
GO:0051186	P	cofactor metabolic process	15	143	0.0071	0.14
GO:0044271	P	cellular nitrogen compound biosynthetic process	21	231	0.0075	0.14
GO:0045449	P	regulation of transcription	96	1513	0.0075	0.14
GO:0044282	P	small molecule catabolic process	15	146	0.0084	0.15
GO:0051171	P	regulation of nitrogen compound metabolic process	96	1520	0.0084	0.15
GO:0051336	P	regulation of hydrolase activity	7	43	0.0081	0.15
GO:0019219	P	regulation of nucleobase, nucleoside, nucleotide and nucleic acid metabolic process	96	1520	0.0084	0.15
GO:0042493	P	response to drug	9	68	0.0095	0.16
GO:0015893	P	drug transport	9	68	0.0095	0.16
GO:0044275	P	cellular carbohydrate catabolic process	11	94	0.0098	0.17
GO:0046164	P	alcohol catabolic process	11	94	0.0098	0.17
GO:0016491	F	oxidoreductase activity	165	1672	1.4e-16	1.3e-13
GO:0004185	F	serine-type carboxypeptidase activity	24	61	5.1e-13	1.6e-10
GO:0070008	F	serine-type exopeptidase activity	24	61	5.1e-13	1.6e-10
GO:0004180	F	carboxypeptidase activity	24	63	9e-13	2.1e-10
GO:0004553	F	hydrolase activity, hydrolyzing O-glycosyl compounds	58	424	4.1e-11	7.8e-09
GO:0016798	F	hydrolase activity, acting on glycosyl bonds	62	480	7.3e-11	1.1e-08
GO:0008238	F	exopeptidase activity	24	82	8.7e-11	1.2e-08
GO:0016758	F	transferase activity, transferring hexosyl groups	60	489	8.9e-10	1.1e-07
GO:0005506	F	iron ion binding	75	713	3.9e-09	4.1e-07
GO:0016757	F	transferase activity, transferring glycosyl groups	64	595	2.6e-08	2.4e-06
GO:0008236	F	serine-type peptidase activity	32	201	4.5e-08	3.6e-06
GO:0017171	F	serine hydrolase activity	32	201	4.5e-08	3.6e-06
GO:0020037	F	heme binding	62	600	1.6e-07	1.1e-05
GO:0046906	F	tetrapyrrole binding	62	608	2.4e-07	1.6e-05
GO:0003777	F	microtubule motor activity	14	55	3e-06	0.00019
GO:0030528	F	transcription regulator activity	83	987	3.8e-06	0.00023
GO:0016209	F	antioxidant activity	27	203	1e-05	0.00058
GO:0016684	F	oxidoreductase activity, acting on peroxide as acceptor	25	181	1.2e-05	0.00061
GO:0004601	F	peroxidase activity	25	181	1.2e-05	0.00061
GO:0016760	F	cellulose synthase (UDP-forming) activity	10	33	2.2e-05	0.00098
GO:0016759	F	cellulose synthase activity	10	33	2.2e-05	0.00098
GO:0003774	F	motor activity	14	69	2.8e-05	0.0012
GO:0016984	F	ribulose-bisphosphate carboxylase activity	6	9	3.5e-05	0.0014
GO:0003824	F	catalytic activity	691	12724	4.5e-05	0.0018
GO:0008060	F	ARF GTPase activator activity	7	16	6e-05	0.0022
GO:0016762	F	xyloglucan:xyloglucosyl transferase activity	9	30	6e-05	0.0022
GO:0016705	F	oxidoreductase activity, acting on paired donors, with incorporation or reduction of molecular oxygen	15	86	6.7e-05	0.0024
GO:0046527	F	glucosyltransferase activity	13	73	0.00017	0.0056
GO:0035251	F	UDP-glucosyltransferase activity	12	63	0.00017	0.0056
GO:0016620	F	oxidoreductase activity, acting on the aldehyde or oxo group of donors, NAD or NADP as acceptor	7	20	0.00018	0.0058
GO:0016774	F	phosphotransferase activity, carboxyl group as acceptor	6	14	0.00022	0.0068
GO:0045735	F	nutrient reservoir activity	13	77	0.00027	0.0079
GO:0016872	F	intramolecular lyase activity	5	9	0.00031	0.0086
GO:0016829	F	lyase activity	31	309	0.00031	0.0086
GO:0008289	F	lipid binding	13	85	0.00062	0.017
GO:0016628	F	oxidoreductase activity, acting on the CH-CH group of donors, NAD or NADP as acceptor	5	12	0.00084	0.022
GO:0016903	F	oxidoreductase activity, acting on the aldehyde or oxo group of donors	7	28	0.001	0.026
GO:0004620	F	phospholipase activity	7	29	0.0012	0.03
GO:0005507	F	copper ion binding	16	130	0.0013	0.032
GO:0008081	F	phosphoric diester hydrolase activity	8	42	0.002	0.048
GO:0030246	F	carbohydrate binding	22	219	0.0021	0.049
GO:0043565	F	sequence-specific DNA binding	37	453	0.0029	0.064
GO:0005096	F	GTPase activator activity	7	35	0.003	0.067
GO:0008047	F	enzyme activator activity	7	39	0.0051	0.11
GO:0016830	F	carbon-carbon lyase activity	12	99	0.0056	0.12
GO:0005509	F	calcium ion binding	27	316	0.0058	0.12
GO:0003993	F	acid phosphatase activity	7	41	0.0065	0.13
GO:0005215	F	transporter activity	64	941	0.0073	0.14
GO:0003700	F	transcription factor activity	47	651	0.0077	0.15
GO:0008194	F	UDP-glycosyltransferase activity	13	118	0.0082	0.16
GO:0042802	F	identical protein binding	9	67	0.0087	0.16
GO:0015238	F	drug transmembrane transporter activity	9	68	0.0095	0.17
GO:0015630	C	microtubule cytoskeleton	21	30	2.8e-15	5.2e-13
GO:0009521	C	photosystem	25	72	1.6e-12	1e-10
GO:0044430	C	cytoskeletal part	21	46	1.5e-12	1e-10
GO:0009579	C	thylakoid	27	93	6.9e-12	3.2e-10
GO:0034357	C	photosynthetic membrane	25	89	7.4e-11	2.8e-09
GO:0043234	C	protein complex	78	706	2.4e-10	6.5e-09
GO:0005856	C	cytoskeleton	22	71	2.1e-10	6.5e-09
GO:0009507	C	chloroplast	13	23	3.9e-09	9.1e-08
GO:0016020	C	membrane	161	2115	4.6e-08	9.6e-07
GO:0009536	C	plastid	14	37	5.4e-08	1e-06
GO:0009523	C	photosystem II	15	46	9.1e-08	1.6e-06
GO:0009522	C	photosystem I	10	18	2.8e-07	4.4e-06
GO:0009654	C	oxygen evolving complex	11	26	6e-07	8.7e-06
GO:0044436	C	thylakoid part	14	50	1.1e-06	1.5e-05
GO:0005576	C	extracellular region	33	251	1.4e-06	1.8e-05
GO:0005618	C	cell wall	17	82	3.1e-06	3.6e-05
GO:0030312	C	external encapsulating structure	19	107	6e-06	6.6e-05
GO:0005874	C	microtubule	7	17	8.1e-05	0.00084
GO:0044464	C	cell part	347	5945	0.00015	0.0014
GO:0005623	C	cell	347	5945	0.00015	0.0014
GO:0048046	C	apoplast	15	95	0.00018	0.0016
GO:0019898	C	extrinsic to membrane	7	22	0.0003	0.0025
GO:0032991	C	macromolecular complex	85	1207	0.00086	0.007

## Sheet: S8
Table S8.Plant hormone signaling pathway related genes.
Type	K num	MSU_Locus	Gene name or annotation	HGA4_12 h	RS105_12 h	HGA4_3 d	RS105_3 d
ABA	K14432	LOC_Os09g28310	OsbZIP72	-2.10813	-1.94491	-0.411402	-0.3531
ABA	K14432	LOC_Os01g64730	OsbZIP12	1.04719	1.03818	0.627577	0.57801
ABA	K14432	LOC_Os02g52780	OsbZIP23	-1.43178	-1.3178	0.256897	#N/A
ABA	K14432	LOC_Os07g48660	OsbZIP62	2.63755	2.31404	#N/A	#N/A
ABA	K14432	LOC_Os01g59760	OsbZIP09	#N/A	#N/A	-1.2472	-1.6396
ABA	K14498	LOC_Os12g39630	OsSAPK9	5.29464	5.13804	#N/A	#N/A
ABA	K14498	LOC_Os04g35240	OsSAPK7	4.33318	4.41339	#N/A	1.14122
ABA	K14498	LOC_Os03g27280	OsSAPK1	-1.08093	-1.05272	#N/A	#N/A
ABA	K14498	LOC_Os02g34600	OsSAPK6	1.91474	1.84742	0.582422	0.414865
ABA	K14498	LOC_Os10g41490	OsSAPK3	2.15182	2.14372	1.77615	2.01171
ABA	K14496	LOC_Os02g15640	OsPYL3	-1.90264	-1.95875	-0.423659	-0.292556
ABA	K14496	LOC_Os06g36670	OsPYL9	-2.35759	-2.41818	#N/A	#N/A
ABA	K14497	LOC_Os05g51510	OsABIL2	-1.14567	-1.09556	#N/A	-0.168847
ABA	K14497	LOC_Os01g62760	OsPP2C09	-1.62727	-1.53384	-0.327714	-0.35288
ABA	K14497	LOC_Os09g15670	OsSIPP2C1	-1.50921	-1.33358	0.415189	0.410939
ABA	K14497	LOC_Os05g09410	histidine-containing phosphotransfer protein 4, putative, expressed	-2.07306	-1.74603	#N/A	#N/A
ABA	K14497	LOC_Os05g44570	histidine-containing phosphotransfer protein, putative, expressed	-1.71095	-1.73417	-0.37544	-0.268916
ABA	K14497	LOC_Os01g54050	histidine-containing phosphotransfer protein, putative, expressed	-1.36256	-1.17806	#N/A	#N/A
ABA	K14497	LOC_Os01g46760	protein phosphatase 2C, putative, expressed	4.63693	4.70786	#N/A	#N/A
ABA	K14497	LOC_Os05g38290	OsPP2C49	-2.4635	-2.26681	#N/A	#N/A
ET	K14510	LOC_Os02g32610	OsCTR2	-1.58949	-1.726	#N/A	#N/A
ET	K14512	LOC_Os06g06090	OsMPK6	-1.05883	-1.18975	#N/A	#N/A
ET	K14514	LOC_Os09g31400	OsEIL3	-1.14347	-1.10247	-0.303396	-0.404124
ET	K14514	LOC_Os07g48630	OsEIL2	-1.62674	-1.71763	-0.50978	-0.413483
ET	K20547	LOC_Os03g04060	chi11	-2.77713	-2.61187
ET	K14517	LOC_Os02g43790	OsBIERF3	-1.88951	-2.25127	-1.49105	-2.01903
ET	K14517	LOC_Os04g46220	OsERF1	-0.655822	-0.877002	-1.09759	-1.19942
ET	K14516	LOC_Os09g39850	AP2 domain containing protein, expressed	#N/A	#N/A	3.77024	2.91456
ET	K20547	LOC_Os10g39680	CHIT14 - Chitinase family protein precursor, expressed	3.17278	3.11219	2.14353	2.11262
ET	K20547	LOC_Os06g51050	OsPR3	1.44898	1.14444	3.85142	3.17106
SA	K13449	LOC_Os07g03710	OsPR1a	-2.72607	-2.06751	1.21956	#N/A
SA	K13449	LOC_Os07g03750	SCP-like extracellular protein, expressed	-4.71534	-5.52067	#N/A	-1.76006
SA	K13449	LOC_Os07g03590	SCP-like extracellular protein, expressed	#N/A	#N/A	1.72635	1.41923
SA	K13449	LOC_Os07g03730	SCP-like extracellular protein, expressed	0.538636	#N/A	2.95302	1.70339
SA	K13449	LOC_Os07g03740	SCP-like extracellular protein, expressed	-2.63539	-2.89436	-1.65287	-1.40167
SA	K13449	LOC_Os07g03279	SCP-like extracellular protein, expressed	2.79125	#N/A	5.06854	3.52856
SA	K13449	LOC_Os07g03368	SCP-like extracellular protein, expressed	#N/A	3.16703	7.68666	5.02735
SA	K13449	LOC_Os01g28450	OsPR1b	#N/A	#N/A	1.92696	1.72696
SA	K14431	LOC_Os01g65970	transcription factor HBP-1b, putative, expressed	2.0582	1.84593	#N/A	#N/A
SA	K14431	LOC_Os08g44900	expressed protein	3.62816	3.41294	#N/A	#N/A
SA	K14431	LOC_Os07g48820	rTGA2.1	-1.33054	-1.35078	-0.190723	-0.27862
SA	K14508	LOC_Os03g46440	OsNPR3	-2.15333	-2.22459	-0.614838	-0.67418
SA	K14508	LOC_Os01g56200	OsNPR2	-1.61315	-1.61324	-0.545781	-0.466803
JA	K13464	LOC_Os10g25230	OsJAZ13			-2.05879	-2.41671
JA	K13422	LOC_Os09g34330	OsbHLH167	-3.6134	-4.00122	-1.46699
JA	K20728	LOC_Os05g10210	HAD superfamily phosphatase（HAD1）	-3.13808	-3.19826
JA	K13464	LOC_Os09g26780	OsJAZ8	2.7278	2.55836
JA	K13464	LOC_Os09g23660	OsJAZ4	-2.12264	-2.27747
JA	K13464	LOC_Os04g32480	OsJAZ5	2.01395	1.82808	1.39658
JA	K13464	LOC_Os03g08320	OsJAZ11	1.69391	1.48261	1.35804
JA	K13464	LOC_Os10g25290	OsJAZ12	1.73616	1.5335
JA	K13464	LOC_Os04g55920	OsJAZ1	-1.19429	-1.32374
JA	K20728	LOC_Os01g09540	HAD superfamily phosphatase, putative, expressed(HAD5)	2.18577	2.07022	-2.09825	-1.56633
JA	K20728	LOC_Os05g10330	HAD superfamily phosphatase(HAD2)	-2.5171	-3.47482	-1.97111	-2.25618
JA	K20728	LOC_Os05g09740	HAD superfamily phosphatase(HAD3)	-3.5583	-2.40521	-2.17113	-2.18266
JA	K20728	LOC_Os05g09724	HAD superfamily phosphatase(HAD4)	-3.84312	-3.60525	-1.17393	-1.09769
JA	K14512	LOC_Os06g06090	OsMPK6	-2.65161	-2.4308
JA	K20728	LOC_Os05g10310	acid phosphatase-2	2.08042	1.85379
JA	K20728	LOC_Os05g10370	acid phosphatase-1			-2.57455	-3.29108
Auxin	K14487	LOC_Os05g42150	OsGH3-4	4.08335	3.36258	7.2837	6.75753
Auxin	K14487	LOC_Os07g40290	OsGH3-8	1.97646	2.49196	2.28071	2.43329
Auxin	K14487	LOC_Os05g05180	OsGH3-6	1.86792	1.65718	#N/A	#N/A
Auxin	K14487	LOC_Os01g55940	OsGH3-2	-0.877974	-0.504334	1.17142	1.28459
Auxin	K14484	LOC_Os05g09480	OsIAA16 - Auxin-responsive Aux/IAA gene family member, expressed	0.84866	0.688175	1.17682	1.12042
Auxin	K14484	LOC_Os02g49160	OsIAA8 - Auxin-responsive Aux/IAA gene family member, expressed	-1.29816	-1.5319	-1.8212	-2.46882
Auxin	K14484	LOC_Os06g22870	OsIAA21 - Auxin-responsive Aux/IAA gene family member, expressed	1.90751	1.91371	#N/A	0.425512
Auxin	K14484	LOC_Os03g53150	OsIAA13	1.09614	1.08284	#N/A	#N/A
Auxin	K14484	LOC_Os12g40900	OsIAA3	-3.82242	-5.03704	-3.03356	-3.78159
Auxin	K14484	LOC_Os02g56120	OsIAA9 - Auxin-responsive Aux/IAA gene family member, expressed	-2.2691	-3.29184	#N/A	#N/A
Auxin	K14484	LOC_Os03g43410	OsIAA12	2.73915	2.62709	#N/A	#N/A
Auxin	K14486	LOC_Os04g36054	OsARF9	-1.76573	-1.65154	-0.786267	-0.892892
Auxin	K14486	LOC_Os12g29520	OsARF24	-1.63143	-1.56599	-0.269553	-0.258299
Auxin	K14486	LOC_Os05g48870	OsARF15	-1.60445	-1.53181	-0.495022	-0.525862
Auxin	K14486	LOC_Os11g32110	OsARF23	-1.43114	-1.37772	#N/A	0.106825
Auxin	K14488	LOC_Os02g42990	OsSAUR11 - Auxin-responsive SAUR gene family member, expressed	0.904838	0.934596	1.00012	1.16837
Auxin	K14488	LOC_Os12g43110	OsSAUR58 - Auxin-responsive SAUR gene family member, expressed	2.76901	2.94852	#N/A	#N/A
Auxin	K14488	LOC_Os06g45970	OsSAUR26 - Auxin-responsive SAUR gene family member, expressed	-3.04688	-3.442	#N/A	#N/A
Auxin	K14488	LOC_Os06g45950	OsSAUR25 - Auxin-responsive SAUR gene family member, expressed	1.27544	1.38216	#N/A	1.12548
Auxin	K14488	LOC_Os10g36703	CPuORF40 - conserved peptide uORF-containing transcript, expressed	-2.44164	-2.45106	#N/A	#N/A
Auxin	K14488	LOC_Os06g48850	OsSAUR27 - Auxin-responsive SAUR gene family member, expressed	-2.83381	-3.55419	#N/A	#N/A
Auxin	K14488	LOC_Os06g48860	OsSAUR28 - Auxin-responsive SAUR gene family member, expressed	-1.36542	-1.57488	#N/A	#N/A
BR	K14504	LOC_Os04g51460	glycosyl hydrolases family 16, putative, expressed	-3.39269	-4.26801	-3.35002	-5.00884
BR	K14504	LOC_Os06g48200	glycosyl hydrolases family 16, putative, expressed	-1.78338	-2.48404	-5.8091	-6.42762
BR	K14504	LOC_Os06g48160	glycosyl hydrolases family 16, putative, expressed	-3.62137	-3.74854	-2.2218	-2.51474
BR	K14504	LOC_Os06g48180	glycosyl hydrolases family 16, putative, expressed	-2.30938	-2.2944	-2.68385	-2.68098
BR	K13416	LOC_Os11g31550	BRASSINOSTEROID INSENSITIVE 1-associated receptor kinase 1 precursor, expressed		#N/A	3.30186	2.82005
BR	K14500	LOC_Os10g42110	OsBSK2	4.25188	4.25558	2.61863	1.57326
BR	K13415	LOC_Os01g52050	OsBRI1	-1.17949	-1.08331	-0.827393	-0.88983
BR	K13416	LOC_Os11g31540	BRASSINOSTEROID INSENSITIVE 1-associated receptor kinase 1 precursor, expressed	-1.48709	-1.79613	#N/A	#N/A
BR	K14502	LOC_Os05g11730	OsGSK2	2.02221	2.13595	#N/A	#N/A
BR	K14499	LOC_Os08g36970	expressed protein	-1.23442	-1.3516	-1.2202	-1.06987
BR	K14503	LOC_Os02g13900	OsBZR4	1.86016	1.815	#N/A	#N/A
cytokinine	K14492	LOC_Os04g36070	OsRR1	-1.00017	-1.31393	-1.10254	-1.06907
cytokinine	K14489	LOC_Os10g21810	OHK3	-1.84988	-1.69284	#N/A	#N/A
cytokinine	K14489	LOC_Os07g38910	histidine kinase, putative, expressed	-4.26536	-3.8662	-1.08236	-0.955033
cytokinine	K14490	LOC_Os09g39400	OsAHP2	-1.14776	-1.16695	#N/A	-0.223793
cytokinine	K14490	LOC_Os05g09410	histidine-containing phosphotransfer protein 4, putative, expressed	-2.07306	-1.74603	#N/A	#N/A
cytokinine	K14490	LOC_Os05g44570	histidine-containing phosphotransfer protein, putative, expressed	-1.71095	-1.73417	-0.37544	-0.268916
cytokinine	K14490	LOC_Os01g54050	histidine-containing phosphotransfer protein, putative, expressed	-1.36256	-1.17806	#N/A	#N/A
cytokinine	K14492	LOC_Os02g35180	OsRR2	-1.91019	-2.03461	-0.454493	-0.40957
cytokinine	K14492	LOC_Os12g04500	OsRR10	-1.80312	-1.68341	-0.521539	-0.424023
cytokinine	K14492	LOC_Os04g57720	OsRR6	-1.99251	-2.08202	-0.360372	-0.47493
Gibberrllin	K14494	LOC_Os05g49930	GRAS family transcription factor domain containing protein, expressed	#N/A	#N/A	5.41643	3.79811
Gibberrllin	K16189	LOC_Os04g52770	helix-loop-helix DNA-binding domain containing protein, expressed	1.15719	1.08719	#N/A	#N/A
Gibberrllin	K16189	LOC_Os12g41650	OsPIL11	-3.21116	-3.23654	-0.708384	-0.56904
Gibberrllin	K16189	LOC_Os03g43810	OsPIL12	-2.40832	-2.49404	-0.425818	-0.389995
Gibberrllin	K16189	LOC_Os03g56950	OsPIL13	-4.59614	-4.79899	-1.18583	-1.28762
Gibberrllin	K12126	LOC_Os05g04740	APG	-2.18872	-3.11567	-2.13402	-2.9309
Gibberrllin	K14493	LOC_Os07g44890	gibberellin receptor GID1L2, putative, expressed	1.1335	0.970421	1.14595	1.48293
Gibberrllin	K14493	LOC_Os07g44910	gibberellin receptor GID1L2, putative, expressed	1.46812	1.51697	1.48811	#N/A
Gibberrllin	K14493	LOC_Os07g44900	gibberellin receptor GID1L2, putative, expressed	-2.77978	-2.78875	-1.11919	-0.9809
Gibberrllin	K14493	LOC_Os06g20200	gibberellin receptor GID1L2, putative, expressed	4.669	4.60075	#N/A	#N/A
Gibberrllin	K14493	LOC_Os07g44850	gibberellin receptor GID1L2, putative, expressed	#N/A	#N/A	2.02401	1.72204

## Sheet: S9
Table S9. The common DEGs at 3 dpi with HGA4 and RS105.
Gene ID	HGA4_3 d	RS105_3 d
LOC_Os03g29250	5.08799	2.22912
LOC_Os03g12510	4.74725	2.04564
LOC_Os07g03368	7.68666	5.02735
LOC_Os03g15180	5.3965	2.98862
LOC_Os11g42200	4.6006	2.21064
LOC_Os03g57960	2.19207	4.49075
LOC_Os11g04760	5.03596	2.74745
LOC_Os07g47790	5.45534	3.30247
LOC_Os06g44220	4.56327	2.44273
LOC_Os03g61500	4.49533	2.39736
LOC_Os01g43740	4.28074	2.27256
LOC_Os07g34520	8.41746	6.4125
LOC_Os04g27060	4.04377	2.14422
LOC_Os03g05334	5.41678	3.54143
LOC_Os05g45430	4.11725	2.2642
LOC_Os04g56430	5.21168	3.4122
LOC_Os10g39840	8.20468	6.41887
LOC_Os09g39810	5.67847	3.89348
LOC_Os01g72370	2.26538	4.01542
LOC_Os01g03360	4.83124	3.09179
LOC_Os08g20420	5.08909	3.36565
LOC_Os11g43760	6.11358	4.41288
LOC_Os03g07180	3.50134	5.16914
LOC_Os12g05470	4.78338	3.1231
LOC_Os04g55740	3.93697	2.29755
LOC_Os05g49930	5.41643	3.79811
LOC_Os12g17860	5.41737	3.80989
LOC_Os07g03279	5.06854	3.52856
LOC_Os01g45110	5.44015	3.91587
LOC_Os06g38660	3.09477	1.64404
LOC_Os10g26940	4.82638	3.41897
LOC_Os06g11840	6.71327	5.3154
LOC_Os12g04380	3.47924	2.10843
LOC_Os03g56610	2.48149	1.13969
LOC_Os02g47180	2.92461	1.60013
LOC_Os08g04540	3.91017	2.58754
LOC_Os08g24300	3.32363	2.00704
LOC_Os04g49340	4.77455	3.46471
LOC_Os12g37519	2.83506	1.53742
LOC_Os07g47750	5.3446	4.06645
LOC_Os08g05780	3.37717	2.09986
LOC_Os04g47330	3.5282	2.25516
LOC_Os07g35350	5.05054	3.78045
LOC_Os03g16960	5.00333	3.73711
LOC_Os09g29100	3.74733	2.48224
LOC_Os01g53220	4.67407	3.41118
LOC_Os03g51350	2.80027	4.05852
LOC_Os07g48050	2.75611	1.50564
LOC_Os07g03730	2.95302	1.70339
LOC_Os10g23820	4.6053	3.36424
LOC_Os10g38600	4.16436	2.92804
LOC_Os09g25420	3.12174	1.89437
LOC_Os04g09900	2.33411	1.12061
LOC_Os12g02060	3.80917	2.5973
LOC_Os07g32140	4.36863	3.16558
LOC_Os11g26570	2.88429	4.08065
LOC_Os08g09080	2.5435	1.34937
LOC_Os06g02460	3.14981	1.95652
LOC_Os05g39320	2.74759	1.56263
LOC_Os01g04360	5.03489	3.86631
LOC_Os06g46500	5.32528	4.15814
LOC_Os09g38350	3.45663	2.29165
LOC_Os12g12080	3.88206	2.72269
LOC_Os02g41670	2.39032	1.23925
LOC_Os06g38670	3.77358	2.62482
LOC_Os10g28350	4.33331	3.20826
LOC_Os01g71350	3.46418	2.34718
LOC_Os03g05370	4.48504	3.37393
LOC_Os10g23310	4.5418	3.45769
LOC_Os02g02190	6.25598	5.17191
LOC_Os11g06150	4.00021	2.92687
LOC_Os07g47210	1.9567	3.01575
LOC_Os03g43750	2.56165	1.51471
LOC_Os09g29710	3.31302	2.26642
LOC_Os10g42110	2.61863	1.57326
LOC_Os07g49340	4.77012	3.7326
LOC_Os06g36560	2.38383	1.35267
LOC_Os10g25310	2.80055	1.7837
LOC_Os04g25060	3.46045	2.44638
LOC_Os10g04370	2.96478	1.95625
LOC_Os09g08130	2.08157	1.07618
LOC_Os01g58290	2.01353	1.01387
LOC_Os01g71450	3.4895	2.49827
LOC_Os08g31870	5.42166	4.43078
LOC_Os02g34970	4.49615	3.50576
LOC_Os07g04560	3.18428	2.1941
LOC_Os11g10510	3.87201	2.88683
LOC_Os06g44060	2.10865	1.12433
LOC_Os07g44140	2.66743	1.68954
LOC_Os04g46130	2.08474	3.04034
LOC_Os03g45960	2.86085	1.91031
LOC_Os09g32840	3.03734	2.10469
LOC_Os01g52130	8.7528	7.82955
LOC_Os11g14990	2.10976	1.19218
LOC_Os06g20960	2.37047	1.46203
LOC_Os05g31020	1.85727	2.76408
LOC_Os08g24200	3.41008	2.50532
LOC_Os07g40890	2.91152	3.8119
LOC_Os12g03050	6.70362	5.80641
LOC_Os07g27390	3.25484	2.36801
LOC_Os02g51930	2.68708	3.5718
LOC_Os11g47500	4.48126	3.59717
LOC_Os03g57640	3.22136	2.33735
LOC_Os02g33170	3.72771	2.85125
LOC_Os09g09650	2.32302	1.45202
LOC_Os02g22020	2.31302	1.44206
LOC_Os02g41510	2.65065	1.78555
LOC_Os06g37080	5.81732	4.95251
LOC_Os12g43390	3.07705	2.2187
LOC_Os01g21630	2.38319	1.52574
LOC_Os03g38540	5.18333	4.32639
LOC_Os09g39850	3.77024	2.91456
LOC_Os01g41430	2.39873	1.55388
LOC_Os08g39730	6.3293	5.48654
LOC_Os01g03720	3.09779	2.28227
LOC_Os03g01300	1.63531	2.44651
LOC_Os01g61160	3.1089	3.9145
LOC_Os12g39400	2.07689	1.27436
LOC_Os03g58320	2.12105	1.32161
LOC_Os04g10060	3.94338	3.1514
LOC_Os11g02240	1.86399	1.07301
LOC_Os07g04930	3.6253	4.41021
LOC_Os06g41070	2.72277	1.94347
LOC_Os04g25650	2.56774	1.79138
LOC_Os01g42410	1.92074	1.14508
LOC_Os02g06140	2.62227	1.84951
LOC_Os04g46970	2.85698	2.08486
LOC_Os02g40330	2.17357	1.40513
LOC_Os05g27034	2.88426	2.12763
LOC_Os11g37700	3.22493	2.46847
LOC_Os04g10690	2.51307	3.26841
LOC_Os08g42570	3.44747	2.69321
LOC_Os07g02920	3.85608	3.10422
LOC_Os03g16950	4.88387	4.13562
LOC_Os07g41060	2.0734	2.82039
LOC_Os04g13210	2.19236	1.44868
LOC_Os07g42160	2.63163	1.89131
LOC_Os07g42910	2.07669	1.33789
LOC_Os07g26520	1.76601	1.03312
LOC_Os03g57970	2.41119	3.14335
LOC_Os01g20206	1.83643	1.10527
LOC_Os07g40870	2.79376	3.52304
LOC_Os11g26790	2.80679	3.5359
LOC_Os06g27910	1.74494	2.46969
LOC_Os02g30910	2.55957	3.28192
LOC_Os01g03730	2.80196	2.08105
LOC_Os09g34160	2.48383	1.769
LOC_Os04g36670	2.08233	1.37184
LOC_Os01g18744	1.77392	2.48274
LOC_Os06g16350	1.93219	2.6302
LOC_Os11g40410	1.98655	1.28877
LOC_Os11g31090	1.27521	1.96712
LOC_Os01g72900	1.85679	2.54775
LOC_Os06g51050	3.85142	3.17106
LOC_Os04g10010	2.70017	2.0204
LOC_Os10g25400	3.61422	2.93559
LOC_Os02g36140	3.01469	2.33776
LOC_Os10g31780	2.52372	3.19743
LOC_Os01g73200	3.10615	2.43605
LOC_Os07g02940	1.4031	2.07152
LOC_Os06g39110	3.20293	2.54038
LOC_Os01g58280	2.82005	2.16152
LOC_Os10g38360	2.18937	1.53263
LOC_Os01g40950	3.02947	3.68343
LOC_Os08g34720	1.72985	1.07631
LOC_Os12g13890	1.1113	1.76335
LOC_Os04g32740	1.19018	1.84213
LOC_Os10g38160	1.99798	1.35192
LOC_Os11g05410	2.95298	3.59804
LOC_Os07g01540	1.79978	1.15548
LOC_Os02g04390	2.97213	2.32838
LOC_Os01g52740	2.10905	1.46572
LOC_Os01g38580	3.62508	2.98439
LOC_Os10g34930	1.3691	2.00776
LOC_Os10g25550	1.65681	1.02234
LOC_Os09g34230	1.11905	1.75033
LOC_Os08g37300	1.31143	1.94165
LOC_Os08g42390	1.73069	1.10179
LOC_Os09g29690	2.66489	2.0366
LOC_Os05g46510	2.01517	1.3885
LOC_Os12g15530	4.51933	3.89385
LOC_Os02g36880	1.85126	2.47647
LOC_Os09g32100	2.60961	1.98519
LOC_Os07g23570	4.7058	4.08248
LOC_Os03g16400	1.76709	1.14432
LOC_Os03g01320	1.7245	2.34665
LOC_Os11g03820	2.6986	2.07656
LOC_Os07g36430	4.91148	4.29089
LOC_Os11g01480	2.66947	2.04939
LOC_Os05g11320	1.61147	2.2306
LOC_Os02g31030	3.2281	2.61075
LOC_Os06g29220	2.56393	1.94804
LOC_Os03g13110	2.66204	2.04821
LOC_Os02g46180	2.70346	2.08968
LOC_Os05g46480	3.90955	4.52104
LOC_Os03g05710	1.64879	1.03779
LOC_Os03g24820	4.14917	3.53867
LOC_Os04g40990	7.36492	6.75799
LOC_Os10g22520	1.6796	1.07343
LOC_Os10g25040	2.96366	3.56634
LOC_Os07g07930	2.36035	2.9627
LOC_Os12g43380	3.06254	2.46021
LOC_Os07g40860	3.14149	3.74184
LOC_Os02g47660	1.99826	1.40008
LOC_Os04g52720	3.66599	4.26327
LOC_Os05g03750	1.0101	1.60717
LOC_Os06g49660	3.10081	3.69716
LOC_Os01g27750	1.65696	1.06217
LOC_Os12g10220	6.6074	6.01716
LOC_Os03g21040	1.35649	1.94335
LOC_Os06g35960	1.23131	1.81637
LOC_Os04g34180	4.68907	4.11219
LOC_Os03g15340	2.44469	1.86784
LOC_Os02g48710	1.12078	1.69503
LOC_Os04g38042	2.01872	1.45126
LOC_Os05g49940	4.29091	3.72503
LOC_Os02g54254	3.30809	2.74355
LOC_Os12g33830	3.7759	3.21913
LOC_Os05g20100	1.7579	2.31174
LOC_Os11g15340	2.05158	1.50422
LOC_Os09g04050	2.70707	2.16185
LOC_Os04g38530	2.18399	1.63907
LOC_Os02g26810	4.07848	3.54164
LOC_Os09g15480	2.78913	2.25272
LOC_Os04g05650	1.91743	1.38371
LOC_Os05g06814	1.60425	1.07082
LOC_Os11g07770	3.26366	2.73206
LOC_Os02g30100	1.32324	1.85232
LOC_Os05g42150	7.2837	6.75753
LOC_Os10g38740	2.1704	2.69398
LOC_Os08g36630	3.22088	3.74347
LOC_Os08g37345	2.65739	2.13618
LOC_Os02g12090	1.17325	1.69198
LOC_Os04g12960	1.96958	1.45353
LOC_Os02g36190	1.93725	1.4217
LOC_Os11g23080	2.32668	1.81226
LOC_Os07g09420	3.15548	2.6412
LOC_Os06g46740	1.45769	1.96773
LOC_Os07g17330	1.7319	1.22999
LOC_Os11g02100	3.10069	2.59895
LOC_Os09g33530	2.89824	2.39686
LOC_Os11g45740	1.87072	1.36972
LOC_Os01g20980	3.15977	2.65958
LOC_Os01g49580	1.95478	1.4562
LOC_Os01g63980	1.89923	1.40096
LOC_Os04g56470	2.55842	2.06232
LOC_Os08g31670	2.50447	2.00883
LOC_Os02g12150	2.05505	1.56204
LOC_Os03g08380	2.14078	1.65059
LOC_Os06g46160	2.39138	1.90543
LOC_Os06g13560	2.56444	2.07977
LOC_Os12g16720	2.44007	1.9558
LOC_Os01g19260	1.81427	1.33109
LOC_Os11g31550	3.30186	2.82005
LOC_Os01g67800	1.47671	1.95745
LOC_Os07g05360	1.70859	1.22885
LOC_Os10g42020	1.98094	1.50141
LOC_Os01g64910	3.02523	3.50325
LOC_Os04g45890	1.14111	1.61824
LOC_Os05g07710	1.85423	1.37731
LOC_Os07g48500	1.13946	1.61626
LOC_Os09g30414	2.1477	1.67878
LOC_Os01g68300	1.30018	1.76867
LOC_Os12g33130	1.2866	1.75423
LOC_Os12g31860	2.15275	1.68801
LOC_Os07g20164	1.812	1.34749
LOC_Os05g15770	1.92158	1.45742
LOC_Os05g39200	6.46524	6.00118
LOC_Os10g28000	2.18997	1.72791
LOC_Os03g60570	2.06365	2.52421
LOC_Os03g50040	1.86044	1.40044
LOC_Os12g01490	2.29958	1.84283
LOC_Os07g29960	1.33504	1.7911
LOC_Os04g58190	1.53099	1.07615
LOC_Os10g06030	2.06624	1.61182
LOC_Os10g42610	1.49937	1.95174
LOC_Os01g47300	1.75337	1.30108
LOC_Os12g07640	1.15851	1.61001
LOC_Os03g30950	1.8626	1.41206
LOC_Os06g09980	2.16566	1.71581
LOC_Os02g46780	2.31415	2.76128
LOC_Os05g29710	1.50433	1.95044
LOC_Os08g08580	1.62106	2.06017
LOC_Os09g20220	3.4461	3.00724
LOC_Os01g06310	4.18042	4.61553
LOC_Os05g27590	3.77777	3.34471
LOC_Os05g39250	1.73077	2.16381
LOC_Os04g27810	2.22193	2.65092
LOC_Os08g09060	1.73564	1.307
LOC_Os05g48650	1.16766	1.59548
LOC_Os04g59210	2.631	2.20549
LOC_Os01g39860	2.18539	1.7602
LOC_Os01g40290	6.63122	6.20605
LOC_Os05g07810	2.07802	2.50298
LOC_Os05g02200	4.22787	3.80381
LOC_Os01g58320	2.66779	2.24451
LOC_Os08g01120	1.05971	1.48098
LOC_Os12g12120	1.12558	1.54453
LOC_Os04g53994	1.761	1.34302
LOC_Os06g10520	1.72007	1.30229
LOC_Os08g24770	2.11492	2.53186
LOC_Os09g34250	6.21725	5.80357
LOC_Os10g41660	2.5485	2.96206
LOC_Os01g71710	2.03562	2.44264
LOC_Os02g10550	2.82632	2.4201
LOC_Os05g03060	2.23597	1.83172
LOC_Os01g10110	2.07425	1.67094
LOC_Os02g43540	1.71238	2.11557
LOC_Os08g43200	2.85365	2.45117
LOC_Os01g45520	1.56735	1.16875
LOC_Os11g34624	1.34548	1.74296
LOC_Os03g10100	1.04655	1.44383
LOC_Os09g15050	3.52835	3.13137
LOC_Os03g13210	5.30695	4.91022
LOC_Os08g29910	2.82787	2.43275
LOC_Os03g14450	1.60245	1.21018
LOC_Os02g16280	1.99462	1.60457
LOC_Os01g45020	1.82801	1.43925
LOC_Os01g06820	1.9043	1.51568
LOC_Os03g50160	1.90088	1.51252
LOC_Os07g07790	1.76327	2.15011
LOC_Os07g01740	2.22055	2.60484
LOC_Os11g01780	1.25854	1.64049
LOC_Os11g02570	3.25536	2.87451
LOC_Os05g32460	1.2805	1.66047
LOC_Os03g27980	2.84236	3.2218
LOC_Os04g21130	4.08648	3.70748
LOC_Os03g08460	1.38628	1.008
LOC_Os01g37750	1.59326	1.97102
LOC_Os05g28740	1.56843	1.94392
LOC_Os11g29740	1.66838	1.29432
LOC_Os10g42770	1.98161	2.35461
LOC_Os02g09810	2.58975	2.21744
LOC_Os03g46070	2.56185	2.19323
LOC_Os11g46880	2.79697	2.43064
LOC_Os09g17560	1.96911	1.60299
LOC_Os09g27040	1.36807	1.00208
LOC_Os02g14630	1.19886	1.56464
LOC_Os11g05490	1.3735	1.01128
LOC_Os02g02970	1.48089	1.84239
LOC_Os03g27230	1.8553	1.4955
LOC_Os05g45100	3.45424	3.09521
LOC_Os02g12440	1.13227	1.49038
LOC_Os05g51610	1.38901	1.74706
LOC_Os06g15370	1.66981	2.02575
LOC_Os10g39300	1.98859	1.63454
LOC_Os12g05690	3.92002	3.56644
LOC_Os06g48210	2.0804	2.43204
LOC_Os09g31486	1.55126	1.20012
LOC_Os09g32570	1.44044	1.08986
LOC_Os01g08000	1.34156	1.69107
LOC_Os12g36640	1.01308	1.35932
LOC_Os07g43604	2.34838	2.00223
LOC_Os10g36848	1.79029	1.44436
LOC_Os05g35650	1.14249	1.48835
LOC_Os02g14770	1.85329	1.50748
LOC_Os03g61360	2.04909	1.70521
LOC_Os09g36070	1.15397	1.49676
LOC_Os10g28080	1.71409	1.37145
LOC_Os06g11800	1.40279	1.0622
LOC_Os04g55840	1.38657	1.04647
LOC_Os03g04720	1.34032	1.67977
LOC_Os05g01380	4.00524	3.66678
LOC_Os07g44890	1.14595	1.48293
LOC_Os01g62210	1.34302	1.00698
LOC_Os10g42130	2.73767	2.40184
LOC_Os08g39660	3.71044	3.37469
LOC_Os08g33150	1.48119	1.81684
LOC_Os05g31740	1.04432	1.37898
LOC_Os11g01790	1.17361	1.50684
LOC_Os03g25450	1.68001	1.34681
LOC_Os10g39100	1.41973	1.08997
LOC_Os04g44300	1.22273	1.55044
LOC_Os06g18820	2.00109	1.67359
LOC_Os01g42860	6.64467	6.31894
LOC_Os03g07540	6.28717	5.96179
LOC_Os03g42950	2.11385	1.78992
LOC_Os06g50360	1.21842	1.54113
LOC_Os08g41650	1.80504	2.12749
LOC_Os04g52630	2.32796	2.00568
LOC_Os03g60580	1.00381	1.32538
LOC_Os05g04584	1.21078	1.5301
LOC_Os06g39780	1.31511	1.63429
LOC_Os01g57854	2.1971	1.88028
LOC_Os01g43851	1.78065	2.09718
LOC_Os12g07310	1.2036	1.52
LOC_Os05g51170	2.16131	2.47752
LOC_Os03g20090	1.07916	1.39412
LOC_Os11g37774	1.07947	1.39402
LOC_Os07g40986	1.03875	1.35243
LOC_Os07g40850	3.26854	3.58062
LOC_Os01g22336	2.65342	2.34149
LOC_Os03g55530	1.06166	1.37284
LOC_Os02g43370	1.72637	2.03708
LOC_Os10g28120	2.96543	3.2742
LOC_Os07g32710	2.45742	2.76615
LOC_Os02g57720	1.61126	1.9198
LOC_Os05g43390	2.13416	1.82687
LOC_Os07g03590	1.72635	1.41923
LOC_Os02g12080	2.29437	2.60137
LOC_Os07g44850	2.02401	1.72204
LOC_Os04g38620	1.38161	1.08283
LOC_Os10g20450	3.04583	2.74745
LOC_Os03g09910	1.8267	2.12424
LOC_Os02g30110	1.03182	1.32921
LOC_Os07g48450	2.65659	2.36003
LOC_Os04g51150	1.47162	1.17624
LOC_Os04g52810	1.7783	1.48305
LOC_Os05g39560	2.57241	2.86736
LOC_Os06g51060	2.24004	1.94559
LOC_Os06g11290	1.80271	2.09706
LOC_Os06g01760	2.21622	1.92196
LOC_Os02g11130	2.10758	2.39862
LOC_Os08g30770	1.7773	1.49048
LOC_Os09g38310	2.32942	2.61623
LOC_Os11g28540	2.57116	2.28439
LOC_Os02g01840	3.21159	3.49726
LOC_Os08g02110	3.81445	4.09976
LOC_Os05g45090	1.20771	1.49209
LOC_Os09g36200	1.31138	1.02726
LOC_Os04g47360	2.53632	2.25501
LOC_Os07g02850	4.20357	4.48393
LOC_Os07g18990	2.35369	2.07436
LOC_Os06g23140	1.49469	1.77386
LOC_Os07g09814	1.5949	1.87298
LOC_Os10g07010	3.6665	3.94457
LOC_Os01g71700	1.89951	2.1774
LOC_Os07g15460	1.87935	2.15694
LOC_Os10g36980	1.67237	1.39591
LOC_Os03g17350	1.62197	1.89805
LOC_Os08g24750	3.99195	4.26743
LOC_Os01g72170	1.21297	1.48833
LOC_Os12g04690	2.57141	2.2964
LOC_Os01g01115	1.48031	1.5978
LOC_Os01g02560	1.06334	1.17389
LOC_Os01g03330	2.7253	2.76885
LOC_Os01g03340	1.32895	1.48628
LOC_Os01g03390	2.7476	2.80679
LOC_Os01g03530	1.27919	1.48068
LOC_Os01g04050	2.70921	2.82054
LOC_Os01g04540	1.06431	1.21693
LOC_Os01g04550	1.66969	1.60629
LOC_Os01g04580	1.18505	1.38473
LOC_Os01g06640	1.41717	1.4528
LOC_Os01g06790	1.05679	1.2103
LOC_Os01g08090	1.96986	2.05949
LOC_Os01g08110	1.21423	1.28542
LOC_Os01g09384	1.2501	1.08081
LOC_Os01g11570	1.86521	1.78628
LOC_Os01g11600	1.86776	1.75351
LOC_Os01g11910	1.68342	1.70841
LOC_Os01g15520	1.17401	1.18063
LOC_Os01g16810	1.77548	1.81262
LOC_Os01g18400	1.12209	1.28283
LOC_Os01g22352	4.35929	4.56391
LOC_Os01g27210	2.09006	1.98868
LOC_Os01g28450	1.92696	1.72696
LOC_Os01g31450	1.49661	1.2808
LOC_Os01g32780	2.06946	2.30577
LOC_Os01g34610	2.48256	2.62034
LOC_Os01g36790	2.96933	2.77316
LOC_Os01g37050	1.10335	1.27738
LOC_Os01g37200	2.10261	1.9509
LOC_Os01g37710	1.18138	1.06593
LOC_Os01g39136	1.46899	1.49324
LOC_Os01g41240	3.67166	3.44619
LOC_Os01g41820	1.34826	1.38725
LOC_Os01g43460	2.17128	2.37878
LOC_Os01g45640	5.53711	5.27271
LOC_Os01g47690	1.87809	1.88812
LOC_Os01g47840	1.28758	1.15607
LOC_Os01g49600	1.07622	1.21479
LOC_Os01g51210	1.62331	1.40103
LOC_Os01g52060	3.22412	3.43538
LOC_Os01g52610	2.39392	2.19244
LOC_Os01g55240	3.27431	3.02431
LOC_Os01g55940	1.17142	1.28459
LOC_Os01g57540	1.16726	1.13937
LOC_Os01g57770	2.79868	2.52612
LOC_Os01g58240	1.69849	1.65792
LOC_Os01g58380	1.0576	1.10377
LOC_Os01g59000	1.4934	1.42021
LOC_Os01g60260	1.25101	1.19209
LOC_Os01g64470	1.32733	1.17306
LOC_Os01g65790	1.56405	1.45757
LOC_Os01g68790	2.61268	2.68913
LOC_Os01g70490	1.09438	1.02098
LOC_Os01g70730	1.02751	1.2592
LOC_Os01g71180	1.2565	1.14058
LOC_Os01g71624	1.46871	1.48235
LOC_Os01g71740	1.8044	1.95722
LOC_Os01g71760	2.77852	2.55116
LOC_Os01g72120	1.62195	1.8051
LOC_Os01g72130	1.43189	1.56104
LOC_Os01g72340	1.34005	1.4873
LOC_Os01g72490	1.61282	1.71624
LOC_Os01g72910	1.74934	1.9977
LOC_Os02g04160	1.2065	1.34982
LOC_Os02g04640	1.37728	1.49946
LOC_Os02g05950	1.91783	1.88128
LOC_Os02g06580	1.93479	2.06151
LOC_Os02g06770	1.35202	1.13158
LOC_Os02g08100	1.18911	1.22245
LOC_Os02g09220	1.15679	1.28358
LOC_Os02g09490	1.37416	1.3665
LOC_Os02g10580	1.99802	2.27163
LOC_Os02g10880	2.3879	2.55497
LOC_Os02g12010	2.34331	2.28365
LOC_Os02g12350	1.30137	1.33093
LOC_Os02g12650	1.23103	1.20872
LOC_Os02g12939	1.43142	1.35426
LOC_Os02g13380	1.95083	1.96891
LOC_Os02g13870	1.13403	1.30689
LOC_Os02g14430	1.15666	1.03241
LOC_Os02g18070	1.36723	1.42452
LOC_Os02g20210	1.08417	1.17028
LOC_Os02g20360	1.7407	1.7912
LOC_Os02g26210	1.50258	1.52232
LOC_Os02g28220	2.84593	3.06489
LOC_Os02g32140	2.15144	2.15064
LOC_Os02g32469	1.19989	1.35652
LOC_Os02g32490	1.47424	1.21016
LOC_Os02g32520	2.15261	1.91069
LOC_Os02g32840	1.87845	1.7147
LOC_Os02g33070	1.3568	1.25697
LOC_Os02g33330	1.15989	1.21755
LOC_Os02g33670	2.9689	3.04916
LOC_Os02g36450	2.52103	2.74426
LOC_Os02g36619	1.01224	1.27734
LOC_Os02g37160	1.12284	1.31695
LOC_Os02g39700	1.1025	1.18214
LOC_Os02g39884	1.23305	1.14959
LOC_Os02g39930	1.4618	1.35441
LOC_Os02g40784	1.80675	1.60176
LOC_Os02g41590	1.54048	1.38065
LOC_Os02g41680	1.70033	1.49856
LOC_Os02g41890	1.01857	1.16807
LOC_Os02g42850	2.58472	2.46268
LOC_Os02g42990	1.00012	1.16837
LOC_Os02g45380	2.305	2.5024
LOC_Os02g45420	2.0401	2.075
LOC_Os02g48080	1.65271	1.60907
LOC_Os02g48280	1.82072	1.99218
LOC_Os02g48570	4.8672	4.90291
LOC_Os02g48860	1.55842	1.38263
LOC_Os02g49860	1.25161	1.13087
LOC_Os02g50700	1.79166	1.93458
LOC_Os02g51119	1.02868	1.29342
LOC_Os02g51130	1.11654	1.05962
LOC_Os02g51290	1.92963	1.73404
LOC_Os02g52850	1.81018	1.81264
LOC_Os02g52910	2.43144	2.67106
LOC_Os02g53160	1.73878	1.48078
LOC_Os02g55134	1.9235	1.72533
LOC_Os02g55890	1.86149	1.59343
LOC_Os02g58720	2.17057	2.21838
LOC_Os03g02874	1.36942	1.47055
LOC_Os03g05880	1.43827	1.60929
LOC_Os03g05900	2.53255	2.49799
LOC_Os03g06200	1.69688	1.52003
LOC_Os03g06250	1.75127	1.60835
LOC_Os03g06290	1.57258	1.66362
LOC_Os03g06330	1.18958	1.0569
LOC_Os03g07190	1.9418	2.07102
LOC_Os03g08470	1.52864	1.48663
LOC_Os03g08790	2.92401	2.72487
LOC_Os03g08880	2.41292	2.14188
LOC_Os03g08999	1.36096	1.63404
LOC_Os03g10030	1.70177	1.71712
LOC_Os03g10300	3.31065	3.41799
LOC_Os03g10320	1.27721	1.43465
LOC_Os03g11900	1.06064	1.14643
LOC_Os03g12110	1.48627	1.56716
LOC_Os03g13550	1.12335	1.35794
LOC_Os03g15070	2.24125	2.36874
LOC_Os03g16350	1.57379	1.66826
LOC_Os03g16940	2.43855	2.29104
LOC_Os03g17790	3.55696	3.43275
LOC_Os03g17810	2.97435	3.19167
LOC_Os03g17870	2.03467	1.98021
LOC_Os03g18130	2.80931	2.58518
LOC_Os03g18850	4.54636	4.42324
LOC_Os03g20300	1.58104	1.58274
LOC_Os03g20550	1.42001	1.24728
LOC_Os03g22120	1.90408	1.97389
LOC_Os03g26990	1.68668	1.44271
LOC_Os03g28090	2.59605	2.6597
LOC_Os03g29864	1.85751	1.97539
LOC_Os03g31750	1.83722	2.02136
LOC_Os03g33580	1.00607	1.08686
LOC_Os03g36279	2.41807	2.51631
LOC_Os03g36630	1.39449	1.40351
LOC_Os03g41390	1.3506	1.31041
LOC_Os03g42420	3.37093	3.11045
LOC_Os03g44150	1.29592	1.29218
LOC_Os03g46060	3.76772	3.81784
LOC_Os03g51440	1.09476	1.00075
LOC_Os03g51459	1.88915	1.86192
LOC_Os03g52284	2.36861	2.50451
LOC_Os03g52370	5.28446	5.05079
LOC_Os03g52380	3.27244	3.34488
LOC_Os03g52390	5.44167	5.26528
LOC_Os03g55164	1.0493	1.13935
LOC_Os03g55670	1.06553	1.33067
LOC_Os03g57680	1.83816	1.80548
LOC_Os03g58800	2.27064	2.29037
LOC_Os03g59225	1.04136	1.07507
LOC_Os03g59480	1.12127	1.13083
LOC_Os03g60260	1.50718	1.24843
LOC_Os03g60370	1.06934	1.03935
LOC_Os03g61920	1.21077	1.37533
LOC_Os03g63310	1.00738	1.06975
LOC_Os04g01310	1.66273	1.73042
LOC_Os04g01874	2.20969	2.29377
LOC_Os04g06590	2.48729	2.28542
LOC_Os04g09840	1.09201	1.26927
LOC_Os04g10160	3.24424	3.2951
LOC_Os04g15690	1.00343	1.25669
LOC_Os04g19740	1.11491	1.20232
LOC_Os04g20680	1.14257	1.22682
LOC_Os04g22120	1.71341	1.72978
LOC_Os04g25800	1.31183	1.52872
LOC_Os04g27096	1.50822	1.75912
LOC_Os04g27670	2.24852	2.09851
LOC_Os04g27800	2.67436	2.51306
LOC_Os04g29880	2.01337	1.95469
LOC_Os04g30490	1.9213	1.78854
LOC_Os04g32620	1.37856	1.2576
LOC_Os04g32920	1.48872	1.62185
LOC_Os04g33240	1.59098	1.51737
LOC_Os04g34000	1.27317	1.11361
LOC_Os04g35140	1.58948	1.48568
LOC_Os04g35540	1.65457	1.50069
LOC_Os04g37490	2.62058	2.74537
LOC_Os04g39880	1.41306	1.29256
LOC_Os04g39900	1.22205	1.11059
LOC_Os04g40340	1.10101	1.17617
LOC_Os04g43200	2.41493	2.6141
LOC_Os04g44930	1.48097	1.61587
LOC_Os04g44950	1.88072	1.87208
LOC_Os04g44980	2.10967	1.94604
LOC_Os04g49210	1.33801	1.53069
LOC_Os04g50770	3.13346	2.93991
LOC_Os04g50950	1.50137	1.23761
LOC_Os04g51920	1.32012	1.08314
LOC_Os04g52450	1.20302	1.22844
LOC_Os04g55720	2.11495	2.05934
LOC_Os04g56910	2.01703	1.89122
LOC_Os04g56970	1.11637	1.38612
LOC_Os04g57380	1.13287	1.11719
LOC_Os04g57850	1.80089	1.82353
LOC_Os04g58090	2.13355	2.09719
LOC_Os04g58720	1.51711	1.52345
LOC_Os04g59190	2.34339	2.1644
LOC_Os04g59200	5.16904	5.00678
LOC_Os05g03480	1.78745	1.966
LOC_Os05g04930	1.9155	2.12239
LOC_Os05g06540	1.36086	1.39577
LOC_Os05g07090	1.15756	1.16622
LOC_Os05g07880	1.00424	1.26721
LOC_Os05g07940	2.28305	2.31
LOC_Os05g08360	1.35868	1.11609
LOC_Os05g09480	1.17682	1.12042
LOC_Os05g10650	1.49711	1.37342
LOC_Os05g15530	1.25456	1.43766
LOC_Os05g17604	1.67696	1.47845
LOC_Os05g22990	1.4349	1.16805
LOC_Os05g23440	1.62823	1.38878
LOC_Os05g25260	1.36133	1.27867
LOC_Os05g27010	1.11458	1.05766
LOC_Os05g27050	1.37262	1.29501
LOC_Os05g29680	1.43245	1.32837
LOC_Os05g29740	2.23573	2.05309
LOC_Os05g30010	1.14134	1.23143
LOC_Os05g30760	1.95418	1.68046
LOC_Os05g33460	1.21889	1.49179
LOC_Os05g34500	1.1232	1.25871
LOC_Os05g34980	1.11612	1.34602
LOC_Os05g35290	1.46803	1.38688
LOC_Os05g35930	1.07781	1.01117
LOC_Os05g37830	2.46076	2.2259
LOC_Os05g39540	1.34634	1.32307
LOC_Os05g39770	1.42404	1.18396
LOC_Os05g44030	1.56621	1.77081
LOC_Os05g45540	1.3498	1.10586
LOC_Os05g46350	1.62878	1.40983
LOC_Os05g47700	1.0431	1.13931
LOC_Os05g47770	1.43569	1.63523
LOC_Os05g47890	1.06874	1.03522
LOC_Os05g48200	1.15477	1.21173
LOC_Os05g48290	1.15166	1.13823
LOC_Os05g48770	1.48316	1.6128
LOC_Os05g49100	1.51568	1.69395
LOC_Os05g50380	1.88474	2.02091
LOC_Os05g50830	1.38093	1.42496
LOC_Os05g51110	1.09219	1.13314
LOC_Os06g01360	1.08499	1.23696
LOC_Os06g01990	1.25777	1.24246
LOC_Os06g02600	1.11937	1.13615
LOC_Os06g03830	1.67652	1.77769
LOC_Os06g04340	1.19282	1.28075
LOC_Os06g05420	3.09386	3.08592
LOC_Os06g06400	1.00567	1.05369
LOC_Os06g10560	1.17278	1.26871
LOC_Os06g11210	5.15544	4.92167
LOC_Os06g12320	1.20395	1.45462
LOC_Os06g16290	1.32494	1.14682
LOC_Os06g20820	1.03417	1.08223
LOC_Os06g21240	2.27437	2.45031
LOC_Os06g22440	1.69652	1.89858
LOC_Os06g22660	1.81177	1.65163
LOC_Os06g24040	2.12053	2.19606
LOC_Os06g24704	1.08316	1.01543
LOC_Os06g24730	1.08891	1.06706
LOC_Os06g28990	1.86962	2.07576
LOC_Os06g30640	1.94603	1.71305
LOC_Os06g36910	1.88929	1.67627
LOC_Os06g37010	1.9223	1.85972
LOC_Os06g40030	1.24049	1.36911
LOC_Os06g40440	1.13671	1.37398
LOC_Os06g43080	2.55011	2.74535
LOC_Os06g45184	3.07097	2.98325
LOC_Os06g46920	4.01217	4.0535
LOC_Os06g47210	1.34865	1.25534
LOC_Os06g47910	1.23813	1.39251
LOC_Os06g48250	1.6848	1.58047
LOC_Os06g49040	1.0975	1.27315
LOC_Os06g49250	2.08693	2.34496
LOC_Os06g49690	1.63707	1.77393
LOC_Os06g49710	1.35872	1.48472
LOC_Os07g01560	1.19248	1.27054
LOC_Os07g02900	1.71596	1.72199
LOC_Os07g03820	1.61067	1.49455
LOC_Os07g03870	1.24702	1.34256
LOC_Os07g04220	1.07257	1.17495
LOC_Os07g04940	2.31844	2.52103
LOC_Os07g09970	1.29019	1.56241
LOC_Os07g10420	1.51808	1.53537
LOC_Os07g12320	1.06809	1.05221
LOC_Os07g12330	1.07624	1.08595
LOC_Os07g12890	1.0362	1.06212
LOC_Os07g14740	1.31986	1.20886
LOC_Os07g19030	1.12734	1.08057
LOC_Os07g22770	1.87355	1.93967
LOC_Os07g23244	1.21252	1.19408
LOC_Os07g26110	2.47392	2.38289
LOC_Os07g26550	1.30915	1.05512
LOC_Os07g26630	3.05502	2.90756
LOC_Os07g26660	1.6309	1.90015
LOC_Os07g32010	1.13449	1.07758
LOC_Os07g33580	2.42839	2.27207
LOC_Os07g34006	1.71633	1.79292
LOC_Os07g35004	1.44205	1.70208
LOC_Os07g37210	1.13213	1.30442
LOC_Os07g38250	2.08738	1.84393
LOC_Os07g39520	1.26224	1.25271
LOC_Os07g40290	2.28071	2.43329
LOC_Os07g41340	3.90155	3.71501
LOC_Os07g42000	1.73609	1.76255
LOC_Os07g42510	1.08649	1.0248
LOC_Os07g44410	1.12054	1.225
LOC_Os07g45039	2.07942	1.88255
LOC_Os07g46030	2.45783	2.22222
LOC_Os07g46060	1.403	1.31036
LOC_Os07g46280	1.15436	1.29773
LOC_Os07g47670	1.63461	1.47356
LOC_Os07g47990	1.48088	1.57386
LOC_Os07g48010	3.49455	3.47608
LOC_Os07g48020	3.34588	3.13689
LOC_Os07g48170	2.53906	2.40111
LOC_Os07g48550	1.30938	1.38233
LOC_Os08g01940	1.03215	1.2578
LOC_Os08g02030	6.32509	6.56509
LOC_Os08g04440	1.1373	1.35546
LOC_Os08g08690	2.30621	2.37964
LOC_Os08g10100	1.63813	1.42986
LOC_Os08g10630	1.40241	1.23747
LOC_Os08g14630	2.98354	3.07678
LOC_Os08g23290	1.68892	1.5796
LOC_Os08g23730	1.14957	1.12347
LOC_Os08g25720	1.38044	1.39919
LOC_Os08g29809	1.35418	1.3863
LOC_Os08g30040	1.39476	1.3504
LOC_Os08g30510	1.74027	1.90536
LOC_Os08g30780	1.14925	1.26706
LOC_Os08g31090	1.67595	1.49339
LOC_Os08g31850	2.19852	2.05504
LOC_Os08g31860	2.577	2.62714
LOC_Os08g33710	1.15663	1.21618
LOC_Os08g37104	1.25386	1.34168
LOC_Os08g37874	2.47829	2.21708
LOC_Os08g38900	1.47271	1.5287
LOC_Os08g39840	2.11882	2.27578
LOC_Os08g39850	1.48173	1.45148
LOC_Os08g40050	1.21818	1.13319
LOC_Os08g40680	1.5296	1.5252
LOC_Os08g41090	1.93161	1.96836
LOC_Os08g41730	2.29514	2.28214
LOC_Os08g42700	3.11233	2.95068
LOC_Os08g42720	1.00564	1.08893
LOC_Os08g44530	1.31425	1.3283
LOC_Os08g44830	1.11775	1.33706
LOC_Os09g02270	2.11798	2.23456
LOC_Os09g04310	1.29288	1.34105
LOC_Os09g10010	5.03663	4.94664
LOC_Os09g21230	1.01663	1.10492
LOC_Os09g23084	1.00992	1.13251
LOC_Os09g23530	5.58803	5.4477
LOC_Os09g23540	1.11585	1.25399
LOC_Os09g23560	3.74778	3.87009
LOC_Os09g25690	4.43129	4.37255
LOC_Os09g25700	3.08923	3.0173
LOC_Os09g25720	2.21456	2.44057
LOC_Os09g26260	1.32975	1.12799
LOC_Os09g26880	1.48638	1.53634
LOC_Os09g27030	1.19904	1.46829
LOC_Os09g27500	2.64769	2.64619
LOC_Os09g27770	2.61233	2.5033
LOC_Os09g28180	1.19218	1.32011
LOC_Os09g29660	1.24881	1.41572
LOC_Os09g30120	1.37675	1.24485
LOC_Os09g30300	1.44713	1.52454
LOC_Os09g30466	1.37034	1.23691
LOC_Os09g31031	1.33886	1.14997
LOC_Os09g31080	2.94548	2.68735
LOC_Os09g31442	2.03205	2.16633
LOC_Os09g31478	2.18418	2.27
LOC_Os09g32532	1.06568	1.01952
LOC_Os09g32730	1.04107	1.21544
LOC_Os09g33690	1.1772	1.30302
LOC_Os09g36750	1.2202	1.27524
LOC_Os09g37200	1.99254	2.20792
LOC_Os09g37540	1.14791	1.30699
LOC_Os09g37880	1.85917	1.72193
LOC_Os09g39780	1.19412	1.07843
LOC_Os09g39940	1.14966	1.26084
LOC_Os10g02070	6.12518	5.90653
LOC_Os10g02400	1.06367	1.08687
LOC_Os10g02490	2.09704	2.1751
LOC_Os10g02970	2.71751	2.56309
LOC_Os10g05250	1.18735	1.21734
LOC_Os10g14920	1.4137	1.60627
LOC_Os10g17489	1.56906	1.56004
LOC_Os10g17690	1.89789	1.64354
LOC_Os10g18150	3.42976	3.37302
LOC_Os10g21590	2.58525	2.36332
LOC_Os10g22070	1.68446	1.52689
LOC_Os10g22620	2.189	2.30838
LOC_Os10g25030	2.90329	3.04471
LOC_Os10g25130	1.366	1.37793
LOC_Os10g31330	1.8313	2.03129
LOC_Os10g32680	1.87674	1.95097
LOC_Os10g38040	3.01026	3.02536
LOC_Os10g38470	2.91112	2.80115
LOC_Os10g38590	2.15647	2.11679
LOC_Os10g39260	1.33109	1.4442
LOC_Os10g39530	2.70275	2.64951
LOC_Os10g39680	2.14353	2.11262
LOC_Os10g40020	1.45364	1.62897
LOC_Os10g40934	2.5286	2.26639
LOC_Os10g40950	1.5306	1.79227
LOC_Os10g41020	1.41887	1.43616
LOC_Os10g41490	1.77615	2.01171
LOC_Os10g41980	1.88194	1.61552
LOC_Os10g41999	2.42535	2.28648
LOC_Os11g02480	1.02474	1.18063
LOC_Os11g02520	1.49857	1.39463
LOC_Os11g02620	1.67967	1.87237
LOC_Os11g03300	1.61708	1.52648
LOC_Os11g04590	2.92613	2.83293
LOC_Os11g04670	1.16788	1.13968
LOC_Os11g05700	1.25798	1.2819
LOC_Os11g05800	1.02248	1.19381
LOC_Os11g07100	1.1084	1.16631
LOC_Os11g07940	1.21943	1.34286
LOC_Os11g07950	1.96896	2.09304
LOC_Os11g10480	1.63189	1.64055
LOC_Os11g13670	1.15954	1.34196
LOC_Os11g14020	1.30812	1.25508
LOC_Os11g14040	1.00979	1.10243
LOC_Os11g15040	1.18516	1.25186
LOC_Os11g19864	1.94928	1.72505
LOC_Os11g24120	1.08386	1.25595
LOC_Os11g26850	1.36771	1.19325
LOC_Os11g29720	1.32433	1.17106
LOC_Os11g29870	1.5151	1.33601
LOC_Os11g32880	1.12159	1.17251
LOC_Os11g33394	1.58476	1.68665
LOC_Os11g35200	1.04903	1.00857
LOC_Os11g37080	1.15978	1.13556
LOC_Os11g37950	4.53039	4.78016
LOC_Os11g37960	1.88502	1.78252
LOC_Os11g38160	1.90725	2.04581
LOC_Os11g38580	3.15237	3.19278
LOC_Os11g38790	1.56755	1.50254
LOC_Os11g39060	2.24125	2.20927
LOC_Os11g40590	1.16228	1.19252
LOC_Os11g45400	1.74354	1.9445
LOC_Os11g46250	1.43041	1.41155
LOC_Os11g47600	2.40234	2.211
LOC_Os11g47840	2.08089	2.29608
LOC_Os12g01480	1.105	1.02019
LOC_Os12g01730	2.50655	2.56542
LOC_Os12g02120	1.05076	1.04147
LOC_Os12g02540	1.24949	1.46548
LOC_Os12g03640	2.89609	2.7533
LOC_Os12g03730	1.20529	1.47575
LOC_Os12g04440	1.1387	1.14513
LOC_Os12g07030	1.27185	1.35684
LOC_Os12g07880	1.01325	1.1622
LOC_Os12g11720	1.86202	2.09395
LOC_Os12g12090	2.92198	3.16736
LOC_Os12g12130	1.30981	1.51004
LOC_Os12g25090	3.597	3.65952
LOC_Os12g26470	2.17743	2.41523
LOC_Os12g30180	1.80353	1.66892
LOC_Os12g36830	1.0638	1.00695
LOC_Os12g36910	1.32895	1.21951
LOC_Os12g37690	3.46334	3.41274
LOC_Os12g38120	2.77704	2.77677
LOC_Os12g40010	1.18647	1.17598
LOC_Os12g40760	2.29502	2.07881
LOC_Os12g41680	1.46222	1.56457
LOC_Os12g42910	2.79496	2.83811
LOC_Os12g43410	4.10813	3.98855
LOC_Os12g43430	2.70851	2.67209
LOC_Os12g43590	1.10261	1.17538
LOC_Os12g43810	1.04067	1.00564
LOC_Os12g44230	2.01968	1.88599
ChrSy.fgenesh.gene.47	2.31851	2.1356
LOC_Os10g02880	-2.18285	-5.07602
LOC_Os07g25050	-1.41025	-4.22744
LOC_Os09g27820	-3.69026	-6.46482
LOC_Os02g46970	-4.6728	-7.19295
LOC_Os08g44040	-1.87922	-4.31479
LOC_Os06g01250	-3.60769	-5.97287
LOC_Os12g28177	-1.20612	-3.26993
LOC_Os03g56930	-6.04424	-8.10331
LOC_Os02g51320	-1.47089	-3.51226
LOC_Os05g12640	-3.52482	-5.52982
LOC_Os01g71810	-2.39918	-4.37479
LOC_Os06g16640	-4.04894	-5.99691
LOC_Os03g28160	-3.55313	-5.47254
LOC_Os09g36700	-2.39105	-4.2799
LOC_Os02g49340	-2.20498	-4.07892
LOC_Os11g33270	-6.34125	-8.16919
LOC_Os02g37654	-3.45638	-5.26014
LOC_Os10g12050	-4.16563	-5.93961
LOC_Os03g51980	-3.01044	-4.7607
LOC_Os01g19020	-6.52656	-8.25025
LOC_Os02g52730	-2.79446	-1.08666
LOC_Os03g01270	-3.5479	-5.23853
LOC_Os04g51460	-3.35002	-5.00884
LOC_Os02g45450	-2.55791	-4.18372
LOC_Os01g53370	-2.31783	-3.91228
LOC_Os01g18050	-1.43986	-3.00145
LOC_Os04g38220	-4.77074	-6.2897
LOC_Os06g08580	-2.06007	-3.57901
LOC_Os02g11020	-2.98783	-4.50307
LOC_Os09g26310	-1.93706	-3.44977
LOC_Os02g11770	-2.79026	-4.2986
LOC_Os10g40710	-3.47711	-4.96089
LOC_Os01g14660	-1.96481	-3.44113
LOC_Os08g34900	-4.79335	-3.32587
LOC_Os09g25810	-3.22796	-4.68654
LOC_Os08g37660	-1.41446	-2.85923
LOC_Os02g18410	-3.56333	-5.00666
LOC_Os04g03810	-2.08808	-3.52477
LOC_Os11g32650	-4.84263	-6.27721
LOC_Os06g28780	-2.6651	-4.05091
LOC_Os01g09880	-1.46873	-2.84302
LOC_Os07g26150	-4.35891	-5.71943
LOC_Os03g19990	-1.61305	-2.95946
LOC_Os03g58290	-1.20858	-2.55448
LOC_Os10g17260	-2.87994	-4.19834
LOC_Os12g42900	-3.22724	-1.92426
LOC_Os04g37770	-3.55055	-4.84974
LOC_Os03g55420	-1.69507	-2.99228
LOC_Os05g43880	-2.49823	-3.79446
LOC_Os09g07350	-5.81595	-7.10981
LOC_Os05g48900	-5.84754	-7.10391
LOC_Os06g01490	-1.79599	-3.04901
LOC_Os08g30020	-1.79409	-3.03916
LOC_Os01g09260	-2.3117	-3.55403
LOC_Os06g13600	-1.91146	-3.1489
LOC_Os06g06250	-6.85126	-8.08425
LOC_Os06g01966	-1.33444	-2.56741
LOC_Os01g53570	-1.84896	-3.0752
LOC_Os03g52070	-2.8047	-4.02905
LOC_Os10g05490	-1.83098	-3.02731
LOC_Os08g28790	-2.29093	-3.46058
LOC_Os02g09630	-1.5898	-2.75789
LOC_Os07g38130	-5.20001	-6.35929
LOC_Os06g02780	-2.92664	-4.08255
LOC_Os09g23300	-3.32	-4.47343
LOC_Os01g54670	-2.10991	-3.25889
LOC_Os06g07790	-3.35945	-4.49598
LOC_Os11g04010	-2.86533	-3.99818
LOC_Os05g39720	-2.10167	-3.22812
LOC_Os07g46870	-2.95724	-4.07356
LOC_Os08g40060	-3.38973	-4.50195
LOC_Os01g41160	-1.81189	-2.91753
LOC_Os04g03796	-1.99212	-3.09682
LOC_Os06g35630	-2.04693	-3.14555
LOC_Os07g29750	-4.50172	-5.6
LOC_Os12g44050	-2.82744	-3.92121
LOC_Os03g28170	-4.20527	-5.29617
LOC_Os06g09310	-1.16376	-2.24726
LOC_Os08g45170	-2.80982	-3.88757
LOC_Os03g52040	-2.14003	-3.21322
LOC_Os08g39550	-2.68248	-3.75408
LOC_Os11g41710	-1.16409	-2.23546
LOC_Os03g19470	-1.22338	-2.29432
LOC_Os01g46350	-5.59322	-6.6612
LOC_Os04g08170	-2.73237	-1.66967
LOC_Os04g54020	-2.08449	-3.14482
LOC_Os07g37350	-1.90551	-2.96449
LOC_Os05g26940	-1.4593	-2.51629
LOC_Os05g02820	-4.24124	-5.2981
LOC_Os07g32020	-1.70777	-2.76307
LOC_Os01g09220	-2.00039	-3.05488
LOC_Os11g42960	-2.05132	-3.10484
LOC_Os01g01840	-3.46322	-2.41013
LOC_Os05g12320	-1.67317	-2.71989
LOC_Os07g40130	-2.87865	-3.92386
LOC_Os01g46400	-2.1481	-3.19291
LOC_Os02g52490	-2.05604	-3.09304
LOC_Os02g36210	-1.75116	-2.78579
LOC_Os01g47370	-2.96836	-3.99255
LOC_Os01g61080	-1.82273	-2.83927
LOC_Os05g04820	-3.08976	-4.10476
LOC_Os04g03850	-1.71373	-2.72866
LOC_Os08g26220	-1.89462	-2.9035
LOC_Os11g46900	-2.45095	-1.44639
LOC_Os07g43990	-1.65814	-2.662
LOC_Os05g20020	-3.29891	-4.29901
LOC_Os02g01590	-2.04722	-3.03818
LOC_Os01g67950	-3.66812	-4.65898
LOC_Os08g35600	-1.11292	-2.1036
LOC_Os04g43800	-2.92002	-3.90874
LOC_Os01g52240	-3.38963	-4.37503
LOC_Os02g36220	-1.87324	-2.85524
LOC_Os07g45060	-5.38355	-6.35633
LOC_Os06g38960	-3.35864	-2.39212
LOC_Os02g04755	-3.06003	-4.02403
LOC_Os06g39240	-1.61447	-2.57689
LOC_Os02g56930	-1.97923	-2.94111
LOC_Os01g54300	-2.55369	-3.51018
LOC_Os06g13470	-2.45395	-3.40972
LOC_Os10g38080	-4.09276	-5.04017
LOC_Os09g26350	-1.87403	-2.82117
LOC_Os06g01660	-1.93341	-2.8787
LOC_Os11g18110	-1.78863	-2.73207
LOC_Os11g39990	-1.99174	-2.93115
LOC_Os04g51520	-2.42527	-3.36385
LOC_Os09g25490	-2.68351	-1.74778
LOC_Os01g36240	-1.43527	-2.36544
LOC_Os06g18670	-5.63146	-6.5584
LOC_Os04g37500	-3.8739	-4.79014
LOC_Os11g07090	-3.28493	-4.1955
LOC_Os05g49240	-1.98374	-2.89211
LOC_Os02g35970	-1.20128	-2.10509
LOC_Os05g39350	-1.43854	-2.32382
LOC_Os09g38239	-4.28527	-5.1702
LOC_Os03g03600	-6.20697	-5.32327
LOC_Os05g46610	-4.05881	-4.93908
LOC_Os01g59150	-3.24651	-4.12428
LOC_Os01g09930	-1.66796	-2.54485
LOC_Os01g16450	-3.00603	-3.88166
LOC_Os10g34884	-1.36321	-2.23536
LOC_Os02g44108	-2.4095	-1.53901
LOC_Os03g14250	-2.84665	-3.71546
LOC_Os07g01230	-2.66012	-1.79431
LOC_Os10g37760	-1.15094	-2.01405
LOC_Os06g12280	-2.26717	-3.12765
LOC_Os01g47400	-3.38752	-4.24393
LOC_Os04g36820	-3.98763	-3.13429
LOC_Os04g58200	-2.24793	-3.09768
LOC_Os05g44600	-1.95759	-2.80733
LOC_Os10g40520	-2.53326	-3.38024
LOC_Os06g17390	-1.83507	-2.6807
LOC_Os03g18060	-1.08109	-1.92112
LOC_Os10g38940	-2.67524	-3.51494
LOC_Os11g19240	-1.21455	-2.0505
LOC_Os07g47400	-1.82603	-2.66136
LOC_Os08g38590	-4.01501	-3.18111
LOC_Os07g04150	-3.51339	-4.34636
LOC_Os12g02750	-2.55672	-3.38956
LOC_Os05g48840	-2.91291	-3.74505
LOC_Os04g28420	-1.16702	-1.99569
LOC_Os10g41330	-1.50962	-2.3376
LOC_Os01g33110	-1.3975	-2.22149
LOC_Os05g42130	-2.66541	-3.48421
LOC_Os11g25990	-3.69979	-4.51555
LOC_Os07g06620	-1.34647	-2.16221
LOC_Os09g31230	-2.5152	-1.70766
LOC_Os01g66860	-1.95762	-2.76486
LOC_Os01g43500	-2.23368	-1.43251
LOC_Os05g04740	-2.13402	-2.9309
LOC_Os01g38610	-2.10671	-2.89933
LOC_Os05g11010	-2.43525	-3.2274
LOC_Os06g28820	-2.78508	-3.57714
LOC_Os07g46846	-1.98053	-2.7711
LOC_Os03g17480	-2.06313	-2.85097
LOC_Os01g62980	-3.26792	-2.48492
LOC_Os04g32800	-1.10262	-1.8849
LOC_Os08g28400	-1.92683	-2.70881
LOC_Os08g10604	-2.43258	-3.21285
LOC_Os06g14540	-2.37897	-3.1556
LOC_Os03g22210	-1.49094	-2.26695
LOC_Os06g28670	-3.54338	-4.31898
LOC_Os03g49430	-1.8875	-2.66187
LOC_Os05g01140	-2.40036	-3.17205
LOC_Os07g02200	-2.11681	-2.88649
LOC_Os08g44270	-2.43946	-3.20371
LOC_Os11g05190	-2.02478	-2.78548
LOC_Os07g47480	-1.91665	-2.67613
LOC_Os03g25440	-3.76996	-4.52918
LOC_Os03g54130	-2.65143	-3.40653
LOC_Os02g44230	-2.38761	-3.14112
LOC_Os11g25560	-2.5613	-1.81219
LOC_Os12g40900	-3.03356	-3.78159
LOC_Os02g44730	-2.80233	-3.54871
LOC_Os02g45860	-2.5767	-1.83723
LOC_Os07g06680	-3.08082	-3.81987
LOC_Os11g02070	-2.77647	-2.04087
LOC_Os06g14670	-1.21744	-1.95137
LOC_Os01g08140	-2.50976	-3.24323
LOC_Os06g41910	-2.99561	-2.26486
LOC_Os12g41110	-1.24653	-1.97699
LOC_Os01g45140	-1.44976	-2.17895
LOC_Os01g56330	-2.88296	-3.6101
LOC_Os01g66720	-1.65825	-2.38007
LOC_Os07g09190	-1.67064	-2.39136
LOC_Os06g11660	-4.27797	-4.9964
LOC_Os05g10370	-2.57455	-3.29108
LOC_Os12g12514	-1.70556	-2.42162
LOC_Os06g11490	-2.33759	-3.05245
LOC_Os04g11970	-2.92092	-3.63431
LOC_Os06g06360	-1.64334	-2.35576
LOC_Os08g43400	-2.85049	-3.5624
LOC_Os04g28250	-2.16401	-2.87513
LOC_Os10g17790	-2.13657	-2.84372
LOC_Os02g52150	-1.46103	-2.16693
LOC_Os01g06580	-3.06481	-2.3637
LOC_Os04g34170	-5.14247	-4.44747
LOC_Os06g43350	-1.74613	-2.44058
LOC_Os04g42620	-1.84139	-2.53558
LOC_Os06g23114	-1.52202	-2.21574
LOC_Os08g31060	-3.01824	-2.32555
LOC_Os11g18100	-1.32807	-2.02055
LOC_Os04g51190	-1.3807	-2.06755
LOC_Os02g52170	-1.83841	-2.52468
LOC_Os10g02340	-2.56532	-3.25136
LOC_Os01g03180	-1.88016	-1.19492
LOC_Os09g34920	-3.30694	-2.6225
LOC_Os05g02670	-4.02725	-4.70888
LOC_Os05g32960	-1.57419	-2.25302
LOC_Os06g03890	-1.74914	-2.42551
LOC_Os01g37460	-2.56239	-3.23585
LOC_Os04g45520	-1.90865	-2.57769
LOC_Os11g47730	-1.08173	-1.74999
LOC_Os09g28840	-1.36174	-2.02978
LOC_Os07g42626	-1.21284	-1.88058
LOC_Os05g12630	-1.83372	-1.16612
LOC_Os01g53640	-3.65237	-4.3194
LOC_Os12g12490	-1.21413	-1.88064
LOC_Os01g62200	-3.63912	-4.30503
LOC_Os03g41060	-1.8792	-2.54497
LOC_Os12g44100	-1.96735	-1.30811
LOC_Os06g08090	-3.52184	-4.18056
LOC_Os02g43280	-1.26085	-1.91897
LOC_Os09g25000	-2.83605	-3.4929
LOC_Os06g36050	-1.43472	-2.08879
LOC_Os08g40910	-1.41777	-2.07131
LOC_Os07g25810	-2.88021	-3.53329
LOC_Os12g14440	-6.32451	-5.67298
LOC_Os06g14370	-3.0917	-3.74261
LOC_Os04g05050	-3.43812	-4.08665
LOC_Os02g49160	-1.8212	-2.46882
LOC_Os01g57040	-4.27579	-4.91875
LOC_Os02g53960	-1.48506	-2.12728
LOC_Os03g03350	-2.85619	-3.49798
LOC_Os12g41600	-4.26398	-4.90326
LOC_Os10g38580	-2.91292	-3.55188
LOC_Os03g14030	-4.46066	-3.82295
LOC_Os01g03680	-1.02823	-1.66375
LOC_Os02g10000	-1.70756	-1.07556
LOC_Os03g06460	-2.46231	-1.83284
LOC_Os02g16030	-3.13474	-2.50591
LOC_Os11g04150	-1.03128	-1.65664
LOC_Os01g47780	-5.241	-4.61584
LOC_Os08g35710	-3.25871	-2.63471
LOC_Os03g18740	-1.70987	-2.33378
LOC_Os06g03900	-1.80453	-2.42615
LOC_Os05g08860	-2.3976	-3.01742
LOC_Os06g10990	-1.44949	-2.06928
LOC_Os06g48200	-5.8091	-6.42762
LOC_Os03g52940	-2.56574	-3.18316
LOC_Os04g46990	-2.14877	-2.76616
LOC_Os04g24430	-1.29427	-1.9083
LOC_Os08g39860	-1.60616	-2.21906
LOC_Os11g27329	-1.81484	-2.42756
LOC_Os07g14850	-2.25887	-2.8708
LOC_Os01g58550	-4.82694	-5.43745
LOC_Os02g50640	-1.70547	-2.3141
LOC_Os04g03050	-2.33551	-2.94105
LOC_Os08g39870	-2.11584	-2.72123
LOC_Os10g36170	-1.46281	-2.06801
LOC_Os06g45140	-2.11518	-2.71546
LOC_Os06g11990	-1.62949	-2.2271
LOC_Os01g62660	-1.95425	-1.36015
LOC_Os03g19780	-2.36394	-2.95412
LOC_Os09g24580	-1.41622	-2.00627
LOC_Os06g02630	-1.34574	-1.93495
LOC_Os06g18010	-2.27609	-2.86441
LOC_Os12g34360	-1.92462	-2.50852
LOC_Os01g41710	-2.70263	-3.28617
LOC_Os12g27220	-6.12956	-5.54907
LOC_Os08g19670	-1.37978	-1.95958
LOC_Os01g46570	-1.8157	-2.39395
LOC_Os01g18240	-1.70033	-2.27571
LOC_Os02g55380	-2.54379	-1.97063
LOC_Os03g02040	-5.54874	-6.11968
LOC_Os12g29580	-2.26999	-2.83592
LOC_Os06g06290	-2.4314	-2.9951
LOC_Os01g32460	-1.5831	-1.02017
LOC_Os01g55190	-1.2646	-1.82613
LOC_Os05g43860	-5.72632	-6.28759
LOC_Os02g03430	-1.79249	-2.35299
LOC_Os06g14530	-1.38404	-1.94258
LOC_Os08g16030	-2.59532	-2.03691
LOC_Os12g41590	-1.22418	-1.78206
LOC_Os01g03290	-1.3179	-1.87378
LOC_Os01g53790	-1.5705	-2.126
LOC_Os03g54910	-1.27296	-1.82789
LOC_Os09g26590	-1.72386	-2.27759
LOC_Os12g03260	-1.61237	-2.16549
LOC_Os01g42110	-2.80503	-2.25293
LOC_Os01g28790	-1.0673	-1.61847
LOC_Os03g56180	-1.2059	-1.75694
LOC_Os04g33450	-3.48444	-2.93436
LOC_Os10g39660	-1.16316	-1.71258
LOC_Os02g34860	-2.15	-2.69898
LOC_Os09g27700	-2.28133	-2.82854
LOC_Os05g32130	-2.01037	-2.55581
LOC_Os04g47570	-1.8155	-2.35873
LOC_Os03g06000	-2.79431	-3.33751
LOC_Os04g44510	-3.01359	-3.55676
LOC_Os05g04380	-3.37921	-3.92147
LOC_Os01g11810	-2.98614	-3.52774
LOC_Os04g48380	-1.76486	-1.22632
LOC_Os09g28210	-1.33051	-1.86828
LOC_Os10g36880	-2.7921	-3.32944
LOC_Os01g21034	-6.38477	-6.91965
LOC_Os10g23060	-1.43815	-1.97179
LOC_Os06g06550	-1.86477	-2.39827
LOC_Os11g02424	-1.89545	-2.42738
LOC_Os01g09540	-2.09825	-1.56633
LOC_Os05g40010	-1.60458	-1.07375
LOC_Os01g60770	-1.74462	-2.27356
LOC_Os01g54590	-2.20836	-1.67948
LOC_Os04g43410	-1.54316	-2.07201
LOC_Os01g04720	-1.30756	-1.83618
LOC_Os02g43790	-1.49105	-2.01903
LOC_Os08g04310	-2.49711	-1.97174
LOC_Os06g08080	-2.08341	-2.6087
LOC_Os01g46800	-1.29888	-1.82275
LOC_Os11g05010	-1.98403	-2.50599
LOC_Os03g60250	-1.66039	-2.18034
LOC_Os10g02040	-2.0319	-2.55157
LOC_Os01g46260	-3.98042	-4.49941
LOC_Os01g63310	-2.11309	-2.632
LOC_Os01g54210	-2.77248	-2.25881
LOC_Os04g29960	-1.14961	-1.66115
LOC_Os06g44050	-2.27391	-1.7629
LOC_Os11g31590	-2.43568	-1.92497
LOC_Os02g06360	-1.79846	-2.30838
LOC_Os05g09640	-1.9957	-1.4919
LOC_Os03g14654	-6.01481	-6.51625
LOC_Os02g09940	-2.61911	-3.11993
LOC_Os01g01650	-3.72381	-3.22385
LOC_Os01g28030	-4.53296	-5.03183
LOC_Os07g27810	-2.36266	-2.85956
LOC_Os01g74160	-3.36467	-3.86114
LOC_Os01g12920	-1.87553	-1.37991
LOC_Os12g02340	-1.23747	-1.73125
LOC_Os01g72360	-1.39611	-1.88986
LOC_Os09g27070	-1.30554	-1.79748
LOC_Os01g42520	-4.62327	-5.11473
LOC_Os11g03420	-1.64667	-1.15781
LOC_Os09g35030	-2.6484	-3.13606
LOC_Os10g40584	-1.95043	-1.46396
LOC_Os09g28690	-1.84989	-2.3361
LOC_Os02g55870	-2.19988	-2.68571
LOC_Os01g05430	-1.1389	-1.62341
LOC_Os06g01960	-1.62491	-2.10698
LOC_Os12g27254	-6.31766	-5.83636
LOC_Os02g40010	-1.11215	-1.59336
LOC_Os01g53160	-3.11599	-2.63514
LOC_Os04g59540	-1.43565	-1.91626
LOC_Os10g38140	-1.56699	-2.04692
LOC_Os05g14800	-2.87936	-3.35656
LOC_Os03g14010	-2.83373	-3.3106
LOC_Os01g07560	-2.07301	-1.59626
LOC_Os11g01740	-1.25032	-1.72514
LOC_Os06g05930	-3.47869	-3.00738
LOC_Os04g39610	-2.66307	-3.13421
LOC_Os02g43970	-1.96719	-2.4355
LOC_Os04g09920	-1.26992	-1.73773
LOC_Os02g37590	-2.52759	-2.99538
LOC_Os06g04920	-4.13758	-4.60436
LOC_Os09g37480	-1.88937	-2.355
LOC_Os12g26880	-4.10983	-3.64468
LOC_Os02g46210	-1.26204	-1.72457
LOC_Os01g41910	-1.82464	-1.36268
LOC_Os11g40810	-1.52853	-1.99003
LOC_Os06g04250	-2.47621	-2.0188
LOC_Os07g02440	-2.51377	-2.05846
LOC_Os03g29980	-1.18729	-1.63943
LOC_Os08g43270	-2.9956	-2.54593
LOC_Os03g02400	-2.5766	-2.12735
LOC_Os02g36264	-2.11279	-2.56112
LOC_Os07g38590	-1.9782	-2.42618
LOC_Os02g04540	-3.08691	-3.53387
LOC_Os02g37970	-3.47608	-3.92237
LOC_Os02g44380	-1.37855	-1.82409
LOC_Os07g48610	-1.38584	-1.8305
LOC_Os07g40040	-1.03728	-1.48189
LOC_Os07g38630	-1.07778	-1.51993
LOC_Os07g48910	-3.50358	-3.94512
LOC_Os03g62090	-1.75545	-2.19576
LOC_Os04g45750	-1.31298	-1.75193
LOC_Os03g16020	-1.30216	-1.7385
LOC_Os05g04680	-3.17886	-3.61351
LOC_Os01g60810	-3.06121	-3.49565
LOC_Os02g10120	-1.51249	-1.07865
LOC_Os02g51620	-2.57487	-2.14234
LOC_Os04g12370	-2.02335	-2.45581
LOC_Os02g33160	-1.61586	-2.04614
LOC_Os05g49320	-1.18988	-1.61918
LOC_Os04g12530	-1.73955	-1.31035
LOC_Os07g39750	-1.63119	-2.05989
LOC_Os05g03610	-1.48049	-1.90694
LOC_Os10g02220	-1.92381	-2.3496
LOC_Os09g25610	-1.34631	-1.77196
LOC_Os03g03660	-1.04331	-1.46798
LOC_Os03g06570	-2.0552	-2.47979
LOC_Os08g09290	-2.27702	-2.69941
LOC_Os11g03240	-1.58166	-2.00359
LOC_Os06g15620	-3.63987	-4.06065
LOC_Os03g07570	-1.78881	-2.20783
LOC_Os09g24800	-2.33531	-2.75395
LOC_Os04g33370	-2.58079	-2.99768
LOC_Os02g36150	-1.56657	-1.98231
LOC_Os07g06880	-1.54576	-1.13165
LOC_Os08g36250	-1.47055	-1.05657
LOC_Os10g22310	-1.93841	-1.52551
LOC_Os07g49370	-2.4439	-2.85492
LOC_Os11g10520	-2.52432	-2.93495
LOC_Os11g05760	-2.18929	-2.59952
LOC_Os07g49240	-1.30828	-1.7185
LOC_Os01g65780	-1.62125	-2.03116
LOC_Os03g54100	-1.306	-1.71554
LOC_Os02g36550	-1.43464	-1.84274
LOC_Os03g60509	-2.15424	-2.56097
LOC_Os05g48890	-2.71786	-3.12439
LOC_Os03g43990	-2.26455	-2.67099
LOC_Os02g13600	-1.11997	-1.52608
LOC_Os05g16300	-2.30602	-1.9009
LOC_Os01g70190	-1.4122	-1.81701
LOC_Os10g12750	-2.53236	-2.12881
LOC_Os07g07715	-4.35292	-4.75595
LOC_Os11g13750	-2.81695	-3.21924
LOC_Os02g52840	-2.70587	-2.30447
LOC_Os08g44620	-2.43697	-2.03618
LOC_Os04g54390	-1.68768	-2.08736
LOC_Os03g15220	-2.7493	-2.35049
LOC_Os11g35540	-3.14604	-3.54393
LOC_Os06g38870	-1.83801	-2.23536
LOC_Os12g01740	-2.19197	-1.7947
LOC_Os01g71310	-1.03481	-1.43145
LOC_Os06g12210	-3.03979	-2.64353
LOC_Os02g50960	-1.17551	-1.57173
LOC_Os10g06710	-1.267	-1.66318
LOC_Os04g12060	-2.00505	-1.60997
LOC_Os07g46930	-1.99804	-2.39163
LOC_Os02g01220	-1.73408	-2.12672
LOC_Os09g20880	-3.56293	-3.17045
LOC_Os01g59760	-1.2472	-1.6396
LOC_Os10g36390	-3.59511	-3.20332
LOC_Os04g54230	-1.46338	-1.85507
LOC_Os01g27260	-2.60558	-2.21468
LOC_Os03g04830	-1.33919	-1.72977
LOC_Os04g44500	-2.65999	-3.04957
LOC_Os06g03540	-1.14719	-1.53621
LOC_Os06g24404	-5.65032	-6.03869
LOC_Os02g47470	-1.22766	-1.61481
LOC_Os02g02040	-3.01005	-3.39656
LOC_Os02g34430	-2.20331	-1.81729
LOC_Os10g39170	-3.16197	-3.54794
LOC_Os02g51370	-2.05148	-1.66579
LOC_Os08g37390	-1.50196	-1.11747
LOC_Os02g52010	-3.38591	-3.76851
LOC_Os02g51040	-3.66672	-4.04833
LOC_Os05g08370	-2.89136	-3.27209
LOC_Os02g14680	-2.20301	-1.82296
LOC_Os06g03800	-1.26823	-1.64768
LOC_Os01g19220	-3.78169	-4.16083
LOC_Os02g14440	-2.19749	-2.57603
LOC_Os07g49510	-1.52704	-1.1493
LOC_Os01g72230	-2.33747	-2.71455
LOC_Os02g22570	-1.47041	-1.09354
LOC_Os10g36060	-2.22167	-2.59821
LOC_Os06g30090	-4.17335	-3.79751
LOC_Os05g45020	-1.59512	-1.97085
LOC_Os07g42520	-1.86796	-1.49245
LOC_Os04g35020	-3.8822	-4.25698
LOC_Os11g34110	-1.48951	-1.11834
LOC_Os08g09690	-1.17814	-1.54923
LOC_Os07g08160	-4.26525	-4.63308
LOC_Os03g41330	-1.58323	-1.21559
LOC_Os08g36410	-2.34346	-1.97743
LOC_Os03g55290	-4.18822	-4.55406
LOC_Os12g26940	-1.45884	-1.8232
LOC_Os09g28300	-2.78697	-3.15126
LOC_Os07g36230	-1.51015	-1.8741
LOC_Os01g65210	-1.73115	-2.09473
LOC_Os06g21410	-1.76951	-2.12771
LOC_Os10g25230	-2.05879	-2.41671
LOC_Os04g47670	-1.70324	-2.061
LOC_Os01g66200	-3.66938	-4.02708
LOC_Os07g38790	-1.40523	-1.04771
LOC_Os06g40170	-1.71969	-2.07643
LOC_Os03g50970	-2.12018	-2.47674
LOC_Os05g38680	-1.10155	-1.45714
LOC_Os07g31960	-2.35857	-2.00476
LOC_Os01g50170	-1.87942	-2.23195
LOC_Os11g31940	-1.98278	-2.33507
LOC_Os07g40150	-2.04937	-2.40157
LOC_Os04g46440	-1.81385	-2.1651
LOC_Os02g44710	-2.02925	-2.37838
LOC_Os09g24350	-2.07614	-2.42314
LOC_Os01g42294	-1.06519	-1.41201
LOC_Os05g08480	-1.36592	-1.01928
LOC_Os08g33740	-2.18568	-2.53118
LOC_Os04g48290	-2.06629	-2.41115
LOC_Os07g27880	-1.25048	-1.59455
LOC_Os01g44390	-1.73119	-1.38784
LOC_Os03g56940	-5.23793	-4.89482
LOC_Os05g32420	-1.59881	-1.2558
LOC_Os12g35670	-3.082	-3.42498
LOC_Os05g42360	-4.88189	-5.22341
LOC_Os01g57004	-1.90156	-2.24212
LOC_Os05g43530	-1.2579	-1.59724
LOC_Os06g09350	-1.68505	-2.02218
LOC_Os05g49350	-1.3903	-1.05352
LOC_Os07g18120	-1.45107	-1.78661
LOC_Os01g12770	-1.48893	-1.15582
LOC_Os07g05940	-3.72936	-3.39686
LOC_Os02g08530	-1.95448	-2.28641
LOC_Os08g02996	-1.06123	-1.39308
LOC_Os05g08554	-1.77983	-2.11093
LOC_Os03g43684	-1.01866	-1.34964
LOC_Os03g58420	-2.89012	-3.22055
LOC_Os05g11910	-3.06329	-3.39299
LOC_Os09g35790	-1.1836	-1.51091
LOC_Os07g09490	-1.75446	-2.08157
LOC_Os10g16974	-1.71867	-2.04578
LOC_Os03g64170	-2.84458	-2.51749
LOC_Os01g44110	-2.28148	-2.60837
LOC_Os01g19610	-1.07251	-1.39911
LOC_Os05g48270	-5.30149	-5.62798
LOC_Os01g72300	-6.47405	-6.80048
LOC_Os01g40550	-1.53798	-1.86377
LOC_Os05g44340	-1.44577	-1.77154
LOC_Os02g04760	-2.26993	-2.59558
LOC_Os04g12080	-1.79531	-2.12078
LOC_Os11g42220	-5.77419	-5.44917
LOC_Os04g57200	-1.07608	-1.40059
LOC_Os12g02010	-2.99121	-2.66689
LOC_Os08g28570	-2.20391	-2.52758
LOC_Os02g21810	-1.22936	-1.5525
LOC_Os10g40730	-3.62811	-3.95077
LOC_Os11g17970	-1.53107	-1.85345
LOC_Os03g57080	-1.09613	-1.41757
LOC_Os06g38890	-1.5342	-1.85517
LOC_Os06g34730	-1.45829	-1.77899
LOC_Os05g04170	-1.25094	-1.57158
LOC_Os04g34250	-1.43974	-1.76015
LOC_Os12g36860	-1.60234	-1.92238
LOC_Os01g39330	-1.02398	-1.34286
LOC_Os02g03294	-2.93005	-3.24877
LOC_Os08g29370	-1.73755	-2.05473
LOC_Os04g59520	-1.56017	-1.87607
LOC_Os04g33200	-2.25736	-2.57309
LOC_Os02g37800	-1.23337	-1.54892
LOC_Os03g37810	-1.76512	-2.0803
LOC_Os06g03640	-3.5291	-3.21431
LOC_Os07g37510	-1.225	-1.53901
LOC_Os06g47220	-1.09002	-1.40384
LOC_Os03g06710	-1.48432	-1.171
LOC_Os02g10450	-1.37817	-1.065
LOC_Os05g32110	-2.20693	-2.52008
LOC_Os01g08740	-1.10695	-1.41982
LOC_Os01g02000	-1.56914	-1.25668
LOC_Os05g45180	-3.13104	-3.44333
LOC_Os11g02379	-1.03839	-1.3496
LOC_Os12g42430	-1.42206	-1.73292
LOC_Os03g63060	-1.86719	-1.55691
LOC_Os01g02190	-2.23418	-1.92806
LOC_Os05g48330	-1.92169	-1.61591
LOC_Os10g42910	-1.4442	-1.13942
LOC_Os12g02550	-1.73723	-1.43252
LOC_Os01g68830	-1.69384	-1.38926
LOC_Os06g01790	-2.26269	-1.95852
LOC_Os02g52280	-1.51377	-1.81722
LOC_Os12g07560	-2.78928	-2.48692
LOC_Os08g07080	-3.68533	-3.383
LOC_Os11g02440	-2.02954	-2.33107
LOC_Os02g42160	-1.17768	-1.47739
LOC_Os06g04090	-1.3128	-1.61166
LOC_Os11g16310	-2.38583	-2.68461
LOC_Os10g36500	-2.47519	-2.77362
LOC_Os04g34290	-1.14954	-1.44787
LOC_Os12g22284	-1.5985	-1.89568
LOC_Os03g50560	-1.50247	-1.2068
LOC_Os03g08550	-2.41957	-2.7141
LOC_Os04g44870	-2.77122	-3.06574
LOC_Os08g29660	-1.31607	-1.60957
LOC_Os06g02840	-2.00989	-1.71653
LOC_Os06g48160	-2.2218	-2.51474
LOC_Os02g46100	-1.92423	-2.21679
LOC_Os02g43170	-1.93458	-1.64257
LOC_Os02g43640	-4.58818	-4.29617
LOC_Os01g52680	-2.26352	-2.55508
LOC_Os04g41640	-1.92977	-2.22097
LOC_Os04g32850	-3.29531	-3.58577
LOC_Os07g17970	-1.43329	-1.72318
LOC_Os08g38850	-2.1011	-2.39078
LOC_Os04g41810	-3.84943	-4.13871
LOC_Os04g48350	-2.00638	-2.29563
LOC_Os03g48780	-2.69721	-2.40815
LOC_Os03g02840	-2.09837	-2.38702
LOC_Os07g41200	-4.6305	-4.34198
LOC_Os02g21185	-1.43333	-1.14545
LOC_Os02g37290	-1.41372	-1.70133
LOC_Os12g16080	-1.82292	-2.11038
LOC_Os08g36010	-1.11558	-1.40297
LOC_Os03g12910	-1.17751	-1.46333
LOC_Os05g10330	-1.97111	-2.25618
LOC_Os07g32620	-2.04307	-2.3281
LOC_Os03g56580	-1.42102	-1.70521
LOC_Os03g55350	-2.14494	-1.861
LOC_Os03g12150	-2.22931	-1.94546
LOC_Os06g47820	-1.50491	-1.78811
LOC_Os05g41380	-1.91323	-1.6303
LOC_Os11g17480	-1.80508	-1.5225
LOC_Os11g26760	-1.90827	-2.1898
LOC_Os07g37230	-1.51389	-1.79533
LOC_Os01g62630	-1.53125	-1.25245
LOC_Os02g02380	-1.69288	-1.41411
LOC_Os01g08810	-1.18288	-1.4615
LOC_Os03g06630	-1.52631	-1.80369
LOC_Os01g02040	-1.26836	-1.5454
ChrSy.fgenesh.gene.86	-1.0261	-1.12135
ChrUn.fgenesh.gene.1	-2.58979	-2.18576
LOC_Os01g01740	-1.1659	-1.4171
LOC_Os01g02050	-1.10661	-1.15069
LOC_Os01g02080	-2.20234	-2.19673
LOC_Os01g02150	-1.39772	-1.54379
LOC_Os01g02870	-2.31378	-2.42593
LOC_Os01g02940	-2.78868	-3.0445
LOC_Os01g04260	-1.2312	-1.30182
LOC_Os01g04470	-1.51004	-1.48213
LOC_Os01g04710	-3.70077	-3.87058
LOC_Os01g05080	-1.19728	-1.26785
LOC_Os01g05840	-1.80182	-1.93328
LOC_Os01g07240	-3.61795	-3.62512
LOC_Os01g07630	-1.79081	-1.63454
LOC_Os01g08130	-2.69639	-2.93263
LOC_Os01g09620	-1.31823	-1.06042
LOC_Os01g10320	-1.50086	-1.41177
LOC_Os01g10810	-1.22572	-1.08561
LOC_Os01g10950	-1.53582	-1.49838
LOC_Os01g11350	-2.44782	-2.63254
LOC_Os01g11550	-2.38556	-2.50929
LOC_Os01g11620	-4.71207	-4.90726
LOC_Os01g12520	-1.39176	-1.49783
LOC_Os01g12900	-1.67752	-1.54149
LOC_Os01g13070	-1.66963	-1.84932
LOC_Os01g13690	-1.57412	-1.59734
LOC_Os01g13770	-1.04445	-1.03419
LOC_Os01g14410	-2.20603	-2.13643
LOC_Os01g14550	-2.09511	-2.28491
LOC_Os01g14670	-2.53498	-2.68295
LOC_Os01g15740	-1.07354	-1.26157
LOC_Os01g16030	-3.20208	-3.4162
LOC_Os01g16050	-1.89863	-2.07097
LOC_Os01g16290	-1.05599	-1.32132
LOC_Os01g17050	-1.8753	-1.81051
LOC_Os01g17470	-5.14111	-5.13296
LOC_Os01g18320	-1.2134	-1.48781
LOC_Os01g19970	-1.93121	-2.18441
LOC_Os01g20910	-1.1802	-1.25363
LOC_Os01g21960	-2.54537	-2.5157
LOC_Os01g22640	-1.52563	-1.63368
LOC_Os01g22780	-1.05898	-1.08143
LOC_Os01g23880	-2.52096	-2.53114
LOC_Os01g24070	-1.41651	-1.40188
LOC_Os01g25484	-1.68097	-1.48431
LOC_Os01g29150	-1.83132	-2.09344
LOC_Os01g31690	-1.23765	-1.20935
LOC_Os01g32364	-1.92453	-1.79672
LOC_Os01g32830	-1.17362	-1.09281
LOC_Os01g34410	-2.21011	-2.2208
LOC_Os01g36720	-1.39913	-1.50154
LOC_Os01g40070	-1.04776	-1.07176
LOC_Os01g40310	-1.2566	-1.08146
LOC_Os01g40860	-1.24368	-1.21174
LOC_Os01g41550	-1.25103	-1.42279
LOC_Os01g41900	-1.12742	-1.0525
LOC_Os01g41930	-1.12625	-1.32525
LOC_Os01g42090	-1.13989	-1.08163
LOC_Os01g43580	-1.52612	-1.64834
LOC_Os01g44050	-1.97468	-2.08956
LOC_Os01g44970	-1.54205	-1.55429
LOC_Os01g45274	-1.77861	-1.80965
LOC_Os01g45700	-1.37781	-1.55857
LOC_Os01g47470	-1.97648	-2.12668
LOC_Os01g48130	-2.18317	-2.42229
LOC_Os01g48950	-1.25849	-1.41564
LOC_Os01g50070	-1.83455	-1.76769
LOC_Os01g50080	-1.81314	-1.85523
LOC_Os01g50200	-1.73219	-1.79427
LOC_Os01g50940	-1.19987	-1.39595
LOC_Os01g51530	-1.37859	-1.40539
LOC_Os01g52070	-1.73531	-1.7651
LOC_Os01g53240	-1.79749	-1.8436
LOC_Os01g53500	-1.123	-1.2786
LOC_Os01g55510	-3.46338	-3.66994
LOC_Os01g55570	-1.46477	-1.64629
LOC_Os01g55620	-1.4742	-1.72577
LOC_Os01g56370	-1.68942	-1.78323
LOC_Os01g56680	-1.2999	-1.03582
LOC_Os01g57030	-3.59511	-3.60211
LOC_Os01g57560	-1.03045	-1.24601
LOC_Os01g58020	-1.12759	-1.2679
LOC_Os01g58100	-5.04514	-4.91411
LOC_Os01g59110	-1.24377	-1.32822
LOC_Os01g59819	-1.87654	-2.06754
LOC_Os01g60640	-1.311	-1.45897
LOC_Os01g61010	-1.11274	-1.38134
LOC_Os01g61590	-1.48206	-1.40173
LOC_Os01g63190	-4.73222	-4.95341
LOC_Os01g63460	-1.01532	-1.11654
LOC_Os01g64490	-1.24635	-1.1326
LOC_Os01g64960	-1.34541	-1.32016
LOC_Os01g65240	-1.47458	-1.22028
LOC_Os01g65480	-1.3322	-1.39553
LOC_Os01g65510	-3.42692	-3.16092
LOC_Os01g65690	-2.78097	-2.79056
LOC_Os01g66610	-1.8323	-1.87408
LOC_Os01g66710	-2.72537	-2.71163
LOC_Os01g67500	-1.50318	-1.65071
LOC_Os01g67630	-1.61024	-1.44292
LOC_Os01g67810	-2.48623	-2.57917
LOC_Os01g67820	-1.55995	-1.48173
LOC_Os01g68140	-2.94634	-2.96435
LOC_Os01g69200	-1.99438	-1.90795
LOC_Os01g69950	-1.01145	-1.06575
LOC_Os01g70240	-3.48838	-3.6504
LOC_Os01g70410	-2.21109	-2.26386
LOC_Os01g70820	-1.27124	-1.18709
LOC_Os01g71090	-4.70479	-4.69406
LOC_Os01g71190	-1.18346	-1.08422
LOC_Os01g71280	-1.93932	-1.74698
LOC_Os01g71970	-1.65881	-1.66652
LOC_Os01g72290	-5.17834	-5.18058
LOC_Os01g72520	-1.38963	-1.48126
LOC_Os01g73490	-2.28276	-2.49408
LOC_Os01g74320	-1.47518	-1.57867
LOC_Os02g01270	-4.47155	-4.47661
LOC_Os02g01540	-1.17138	-1.40001
LOC_Os02g02840	-1.59974	-1.80303
LOC_Os02g03010	-1.10437	-1.00883
LOC_Os02g03720	-1.36343	-1.39738
LOC_Os02g03790	-1.05771	-1.04609
LOC_Os02g04550	-1.37427	-1.3143
LOC_Os02g05920	-1.13027	-1.0369
LOC_Os02g07060	-1.2524	-1.43559
LOC_Os02g08230	-1.24801	-1.40403
LOC_Os02g09930	-2.97562	-2.71312
LOC_Os02g10480	-1.03468	-1.05375
LOC_Os02g11700	-3.75445	-3.98438
LOC_Os02g12670	-1.35261	-1.19287
LOC_Os02g14160	-5.64041	-5.62928
LOC_Os02g14170	-1.37532	-1.28077
LOC_Os02g15280	-1.52775	-1.57638
LOC_Os02g15750	-1.89895	-2.08191
LOC_Os02g17780	-2.27342	-2.32719
LOC_Os02g17920	-1.44534	-1.48118
LOC_Os02g17940	-1.50267	-1.68325
LOC_Os02g21700	-1.76588	-1.70608
LOC_Os02g24040	-2.28732	-2.54975
LOC_Os02g24205	-1.02979	-1.08211
LOC_Os02g28340	-1.7089	-1.7131
LOC_Os02g30080	-1.92281	-2.06071
LOC_Os02g33680	-1.80978	-1.95575
LOC_Os02g34810	-1.11203	-1.24822
LOC_Os02g36830	-2.30267	-2.29417
LOC_Os02g37060	-1.88975	-1.66155
LOC_Os02g37300	-1.49288	-1.65696
LOC_Os02g37330	-1.99371	-2.02783
LOC_Os02g37600	-1.38854	-1.27239
LOC_Os02g37690	-1.74962	-1.96519
LOC_Os02g37700	-1.27052	-1.53957
LOC_Os02g38120	-2.10477	-2.12374
LOC_Os02g38860	-1.09272	-1.05737
LOC_Os02g40410	-2.07336	-2.13394
LOC_Os02g40430	-1.1595	-1.4326
LOC_Os02g42380	-2.51737	-2.52087
LOC_Os02g43600	-1.09787	-1.18619
LOC_Os02g44920	-1.66123	-1.63176
LOC_Os02g45010	-1.84009	-1.79493
LOC_Os02g45310	-2.07031	-2.25204
LOC_Os02g46260	-2.42591	-2.6111
LOC_Os02g46270	-3.12424	-3.13287
LOC_Os02g46680	-2.03085	-1.76558
LOC_Os02g47390	-3.39372	-3.40161
LOC_Os02g47620	-1.18002	-1.0031
LOC_Os02g47880	-1.11052	-1.01649
LOC_Os02g47920	-3.41015	-3.51067
LOC_Os02g48470	-1.15909	-1.20728
LOC_Os02g48560	-1.20825	-1.18701
LOC_Os02g48900	-1.41175	-1.35678
LOC_Os02g49310	-1.0859	-1.06714
LOC_Os02g49460	-1.10803	-1.37844
LOC_Os02g49680	-1.2405	-1.27286
LOC_Os02g49870	-1.6062	-1.67346
LOC_Os02g49880	-1.01437	-1.17497
LOC_Os02g49950	-2.29447	-2.26142
LOC_Os02g50374	-2.2619	-2.52017
LOC_Os02g51060	-1.06265	-1.14225
LOC_Os02g51080	-1.43466	-1.36464
LOC_Os02g51470	-1.56065	-1.34374
LOC_Os02g52190	-1.31305	-1.49817
LOC_Os02g52650	-1.13243	-1.24018
LOC_Os02g53130	-2.83546	-3.03019
LOC_Os02g53200	-1.62749	-1.58696
LOC_Os02g53970	-2.22743	-2.23799
LOC_Os02g54140	-1.60972	-1.8777
LOC_Os02g54540	-2.05132	-2.06412
LOC_Os02g54560	-2.53986	-2.57764
LOC_Os02g55130	-2.76678	-2.52478
LOC_Os02g56600	-1.50382	-1.62105
LOC_Os02g56880	-1.11949	-1.38623
LOC_Os02g56940	-1.56788	-1.36701
LOC_Os02g57120	-1.37887	-1.41703
LOC_Os02g57140	-1.19626	-1.20173
LOC_Os02g58480	-1.72655	-1.46176
LOC_Os02g58790	-1.59299	-1.85579
LOC_Os03g01160	-1.52601	-1.77118
LOC_Os03g02660	-3.50089	-3.50822
LOC_Os03g02670	-1.39568	-1.34036
LOC_Os03g02830	-1.12694	-1.10413
LOC_Os03g02920	-2.12098	-2.15669
LOC_Os03g03164	-3.42352	-3.41641
LOC_Os03g03570	-2.07347	-2.08476
LOC_Os03g04470	-2.10891	-2.24991
LOC_Os03g05440	-1.55423	-1.62742
LOC_Os03g05560	-3.05649	-3.06532
LOC_Os03g05750	-1.28979	-1.48332
LOC_Os03g06170	-1.82152	-1.85658
LOC_Os03g06730	-1.1211	-1.01115
LOC_Os03g08110	-1.30578	-1.49636
LOC_Os03g08600	-1.1903	-1.16129
LOC_Os03g09930	-2.40174	-2.53903
LOC_Os03g10440	-1.86998	-2.07412
LOC_Os03g10500	-1.65844	-1.83296
LOC_Os03g12250	-2.44381	-2.53443
LOC_Os03g12520	-1.8887	-1.62456
LOC_Os03g12660	-1.43818	-1.63479
LOC_Os03g12680	-1.52198	-1.7334
LOC_Os03g12860	-1.43161	-1.25185
LOC_Os03g13200	-2.16642	-2.41546
LOC_Os03g14040	-1.46663	-1.41094
LOC_Os03g14610	-2.81084	-3.06279
LOC_Os03g14910	-1.22703	-1.05606
LOC_Os03g14915	-1.06637	-1.10494
LOC_Os03g15020	-1.08145	-1.28547
LOC_Os03g15740	-1.02782	-1.07138
LOC_Os03g16470	-1.21684	-1.23509
LOC_Os03g17230	-1.44917	-1.28504
LOC_Os03g17500	-1.57626	-1.33832
LOC_Os03g18070	-1.03279	-1.13533
LOC_Os03g18170	-1.41251	-1.35768
LOC_Os03g18770	-1.07967	-1.22605
LOC_Os03g18890	-2.242	-2.42548
LOC_Os03g18980	-1.82753	-1.82942
LOC_Os03g19220	-1.42652	-1.57201
LOC_Os03g19462	-1.71599	-1.78768
LOC_Os03g20500	-1.0196	-1.12222
LOC_Os03g20700	-1.05369	-1.11084
LOC_Os03g21560	-1.57768	-1.50323
LOC_Os03g22370	-1.51754	-1.46565
LOC_Os03g22510	-2.75946	-2.76913
LOC_Os03g22620	-1.30778	-1.38074
LOC_Os03g23980	-1.01657	-1.04955
LOC_Os03g24590	-1.4142	-1.17949
LOC_Os03g24860	-1.45718	-1.51664
LOC_Os03g27040	-1.48419	-1.24835
LOC_Os03g27190	-1.12711	-1.12763
LOC_Os03g29920	-3.14417	-3.36277
LOC_Os03g29970	-1.36568	-1.24798
LOC_Os03g32470	-4.45475	-4.27804
LOC_Os03g36530	-1.65675	-1.77743
LOC_Os03g36540	-1.47222	-1.66057
LOC_Os03g36560	-2.18024	-2.17523
LOC_Os03g36750	-1.10771	-1.1766
LOC_Os03g37960	-1.15988	-1.20133
LOC_Os03g39610	-1.47952	-1.53728
LOC_Os03g39830	-1.25099	-1.04464
LOC_Os03g40830	-1.188	-1.17644
LOC_Os03g41510	-1.2476	-1.32138
LOC_Os03g43670	-1.94201	-2.00209
LOC_Os03g43820	-3.60267	-3.61001
LOC_Os03g44380	-1.34123	-1.08422
LOC_Os03g45250	-1.51882	-1.65507
LOC_Os03g45920	-4.31386	-4.52361
LOC_Os03g46300	-2.19773	-2.40288
LOC_Os03g48030	-2.38521	-2.32749
LOC_Os03g51740	-1.29353	-1.32658
LOC_Os03g52630	-1.52224	-1.62234
LOC_Os03g53340	-1.19047	-1.40905
LOC_Os03g53860	-1.84655	-1.88103
LOC_Os03g54050	-1.12509	-1.0637
LOC_Os03g54750	-2.85646	-2.72976
LOC_Os03g55030	-2.33755	-2.21494
LOC_Os03g55120	-1.35879	-1.63105
LOC_Os03g55410	-1.12797	-1.04179
LOC_Os03g55720	-1.52927	-1.42452
LOC_Os03g56260	-1.32992	-1.51845
LOC_Os03g56270	-2.04575	-1.79236
LOC_Os03g56670	-1.59741	-1.55838
LOC_Os03g56944	-1.70457	-1.76252
LOC_Os03g56950	-1.18583	-1.28762
LOC_Os03g57149	-1.2885	-1.29328
LOC_Os03g57460	-3.05461	-2.82878
LOC_Os03g59200	-1.30497	-1.13479
LOC_Os03g59210	-3.19497	-3.19298
LOC_Os03g59240	-3.00123	-2.92961
LOC_Os03g59340	-1.26633	-1.27505
LOC_Os03g60190	-1.10021	-1.03832
LOC_Os03g61040	-1.28513	-1.11095
LOC_Os03g62314	-1.67568	-1.56879
LOC_Os03g62510	-1.11301	-1.20576
LOC_Os03g63540	-1.62942	-1.77675
LOC_Os03g64030	-2.33042	-2.29734
LOC_Os03g64050	-3.24555	-3.41092
LOC_Os03g64230	-1.23477	-1.28568
LOC_Os03g64320	-1.35632	-1.51458
LOC_Os04g02510	-3.27075	-2.99818
LOC_Os04g02580	-1.72508	-1.88655
LOC_Os04g02970	-1.04596	-1.06638
LOC_Os04g02990	-1.69698	-1.96976
LOC_Os04g07280	-2.08045	-1.99135
LOC_Os04g07830	-1.65809	-1.63264
LOC_Os04g07890	-1.59191	-1.8097
LOC_Os04g08828	-2.06816	-2.30604
LOC_Os04g09654	-1.57902	-1.7427
LOC_Os04g11890	-1.88581	-1.97398
LOC_Os04g12499	-1.67208	-1.48221
LOC_Os04g14680	-2.88121	-2.8409
LOC_Os04g16450	-2.73733	-2.87048
LOC_Os04g21350	-2.10471	-2.05124
LOC_Os04g24110	-2.68901	-2.7354
LOC_Os04g30010	-1.63146	-1.36701
LOC_Os04g31870	-1.71834	-1.88041
LOC_Os04g32110	-1.21795	-1.25412
LOC_Os04g33060	-1.07313	-1.04266
LOC_Os04g33530	-2.94826	-2.94698
LOC_Os04g33830	-1.29608	-1.21807
LOC_Os04g35100	-1.38089	-1.38783
LOC_Os04g35680	-1.70357	-1.4753
LOC_Os04g36070	-1.10254	-1.06907
LOC_Os04g36800	-1.15332	-1.36493
LOC_Os04g37430	-1.01417	-1.19525
LOC_Os04g37580	-1.32983	-1.21562
LOC_Os04g38320	-1.23041	-1.32529
LOC_Os04g38410	-2.00786	-2.15672
LOC_Os04g38600	-1.23992	-1.26079
LOC_Os04g38640	-1.10361	-1.15797
LOC_Os04g38810	-2.1951	-2.18784
LOC_Os04g38850	-2.5932	-2.63027
LOC_Os04g39100	-1.89346	-1.71834
LOC_Os04g39140	-1.21034	-1.07159
LOC_Os04g39150	-2.4299	-2.44022
LOC_Os04g39350	-1.03123	-1.20773
LOC_Os04g40100	-1.09612	-1.0639
LOC_Os04g40490	-1.39347	-1.58129
LOC_Os04g40530	-1.52599	-1.34481
LOC_Os04g41340	-1.08548	-1.05228
LOC_Os04g41540	-1.31605	-1.43038
LOC_Os04g42100	-2.5613	-2.53646
LOC_Os04g42290	-1.08859	-1.28653
LOC_Os04g43360	-1.20506	-1.4759
LOC_Os04g43560	-1.80709	-1.93404
LOC_Os04g44850	-2.78751	-3.01715
LOC_Os04g45170	-1.21523	-1.42958
LOC_Os04g45270	-2.12521	-2.31577
LOC_Os04g46079	-1.37219	-1.42032
LOC_Os04g46110	-6.06411	-6.0645
LOC_Os04g46220	-1.09759	-1.19942
LOC_Os04g46280	-1.25125	-1.20284
LOC_Os04g46730	-2.25355	-2.18841
LOC_Os04g47480	-2.91897	-2.90894
LOC_Os04g47650	-1.12222	-1.11531
LOC_Os04g47660	-1.5362	-1.72534
LOC_Os04g49000	-2.32823	-2.34012
LOC_Os04g49060	-1.07735	-1.23126
LOC_Os04g49560	-1.16763	-1.40662
LOC_Os04g49650	-1.40412	-1.61881
LOC_Os04g50110	-1.14332	-1.19164
LOC_Os04g50200	-2.29494	-2.30596
LOC_Os04g50700	-2.16054	-2.03751
LOC_Os04g51172	-1.23651	-1.2707
LOC_Os04g51300	-1.20726	-1.29868
LOC_Os04g51660	-1.68472	-1.57899
LOC_Os04g52250	-1.86366	-1.97931
LOC_Os04g52260	-3.20601	-3.23517
LOC_Os04g52370	-2.79591	-2.67623
LOC_Os04g52890	-1.61686	-1.84238
LOC_Os04g53230	-1.64823	-1.6098
LOC_Os04g53370	-1.72588	-1.70148
LOC_Os04g53490	-1.04917	-1.23882
LOC_Os04g54400	-2.33207	-2.34245
LOC_Os04g54640	-1.41818	-1.3923
LOC_Os04g54810	-4.02835	-4.20734
LOC_Os04g55710	-1.31595	-1.54824
LOC_Os04g56400	-1.05364	-1.10295
LOC_Os04g57560	-1.03255	-1.11679
LOC_Os04g59330	-2.03114	-2.29215
LOC_Os05g03440	-1.27317	-1.26247
LOC_Os05g05690	-1.80908	-1.63903
LOC_Os05g06320	-1.25917	-1.45498
LOC_Os05g06340	-1.38645	-1.23969
LOC_Os05g06399	-1.91278	-1.77241
LOC_Os05g06720	-1.66199	-1.5768
LOC_Os05g06920	-1.30808	-1.18631
LOC_Os05g07140	-1.00266	-1.00648
LOC_Os05g08640	-1.03463	-1.27216
LOC_Os05g09724	-1.17393	-1.09769
LOC_Os05g09740	-2.17113	-2.18266
LOC_Os05g11064	-1.19107	-1.22347
LOC_Os05g11990	-1.84843	-1.6018
LOC_Os05g12400	-1.7441	-1.78617
LOC_Os05g12410	-1.33977	-1.0838
LOC_Os05g12450	-1.34143	-1.18741
LOC_Os05g18274	-1.04804	-1.228
LOC_Os05g18470	-1.17179	-1.25889
LOC_Os05g19030	-1.23234	-1.2015
LOC_Os05g22614	-1.21756	-1.2878
LOC_Os05g24140	-1.54736	-1.51972
LOC_Os05g25480	-2.31261	-2.15876
LOC_Os05g25540	-2.17078	-2.18194
LOC_Os05g26820	-1.3755	-1.37896
LOC_Os05g28730	-1.10398	-1.12244
LOC_Os05g31140	-1.2914	-1.25158
LOC_Os05g31160	-1.67374	-1.88886
LOC_Os05g32350	-1.37426	-1.55983
LOC_Os05g32544	-1.10201	-1.06811
LOC_Os05g33280	-1.30156	-1.12331
LOC_Os05g33840	-1.58439	-1.74547
LOC_Os05g33940	-1.18448	-1.19136
LOC_Os05g34170	-1.66246	-1.83353
LOC_Os05g35200	-1.26803	-1.1462
LOC_Os05g37600	-2.81097	-2.54299
LOC_Os05g37900	-1.35152	-1.37792
LOC_Os05g37970	-1.31732	-1.38378
LOC_Os05g38790	-1.62309	-1.67049
LOC_Os05g38880	-1.93871	-1.81801
LOC_Os05g39800	-1.54114	-1.29971
LOC_Os05g39830	-2.42627	-2.43654
LOC_Os05g39930	-1.27686	-1.40889
LOC_Os05g39990	-2.11673	-2.26002
LOC_Os05g40384	-1.45836	-1.44222
LOC_Os05g41630	-1.4899	-1.36354
LOC_Os05g41640	-1.34644	-1.38249
LOC_Os05g42060	-1.55311	-1.41572
LOC_Os05g44420	-1.1094	-1.30194
LOC_Os05g44610	-2.1836	-1.98225
LOC_Os05g45210	-1.03814	-1.29535
LOC_Os05g48150	-1.5967	-1.83758
LOC_Os05g48160	-1.31382	-1.27286
LOC_Os05g48630	-1.51703	-1.52072
LOC_Os05g48850	-2.22615	-2.23685
LOC_Os05g49370	-2.03797	-2.29968
[truncated: 315 more rows]
